# Supplementary material for: Investigation of Specific Proteins Related to Different Types of Coronary Atherosclerosis
Source: Front Cardiovasc Med. 2021 Oct 22;8:758035. doi: 10.3389/fcvm.2021.758035 (PMC8569131; doi:10.3389/fcvm.2021.758035)
Supplement: Supplementary Table 3 — Cluster 1–6 proteins. [file Table_3.XLS]

Protein accession	Protein description	Gene name	C1	T2	T3	Cluster	Membership
P02656	Apolipoprotein C-III OS=Homo sapiens OX=9606 GN=APOC3	APOC3	0.7852	0.9393	1.1492	Cluster1	0.615064094134829
Q6T311	ADP-ribosylation factor-like protein 9 OS=Homo sapiens OX=9606 GN=ARL9	ARL9	1.004	1.145666667	0.963666667	Cluster4	0.843615893433142
Q9UBT6	DNA polymerase kappa OS=Homo sapiens OX=9606 GN=POLK	POLK	1.027	0.77975	9.787	Cluster2	0.98580896678754
Q9Y490	Talin-1 OS=Homo sapiens OX=9606 GN=TLN1	TLN1	0.8966	1.1134	1.1101	Cluster1	0.840809248695122
Q15828	Cystatin-M OS=Homo sapiens OX=9606 GN=CST6	CST6	0.975	0.963285714	0.852428571	Cluster3	0.991457669831835
P01701	Immunoglobulin lambda variable 1-51 OS=Homo sapiens OX=9606 GN=IGLV1-51	IGLV1-51	0.98075	1.138333333	0.958333333	Cluster4	0.584597537077246
P00491	Purine nucleoside phosphorylase OS=Homo sapiens OX=9606 GN=PNP	PNP	0.851666667	1.118571429	1.054571429	Cluster1	0.54536871411448
Q13103	Secreted phosphoprotein 24 OS=Homo sapiens OX=9606 GN=SPP2	SPP2	0.9689	1.062	0.8592	Cluster4	0.752912339092017
Q0IIM8	TBC1 domain family member 8B OS=Homo sapiens OX=9606 GN=TBC1D8B	TBC1D8B	1.043	1.246333333	1.059333333	Cluster6	0.856345503916794
Q9NXL9	DNA helicase MCM9 OS=Homo sapiens OX=9606 GN=MCM9	MCM9	0.825666667	0.97	1.052333333	Cluster1	0.940837704630017
P62834	Ras-related protein Rap-1A OS=Homo sapiens OX=9606 GN=RAP1A	RAP1A	0.753	0.820333333	1.57925	Cluster2	0.936685269526106
O94822	E3 ubiquitin-protein ligase listerin OS=Homo sapiens OX=9606 GN=LTN1	LTN1	1.4275	1.560571429	1.817	Cluster2	0.496084021468964
P09871	Complement C1s subcomponent OS=Homo sapiens OX=9606 GN=C1S	C1S	1.0963	0.9319	1.0296	Cluster5	0.523158350505663
P48304	Lithostathine-1-beta OS=Homo sapiens OX=9606 GN=REG1B	REG1B	1.18875	1.073666667	0.907666667	Cluster3	0.645747122568384
P35555	Fibrillin-1 OS=Homo sapiens OX=9606 GN=FBN1	FBN1	1.0303	1.1926	0.9776	Cluster4	0.895513928322424
P81605	Dermcidin OS=Homo sapiens OX=9606 GN=DCD	DCD	1.192333333	1.161857143	0.860571429	Cluster3	0.993806408043751
Q99880	Histone H2B type 1-L OS=Homo sapiens OX=9606 GN=HIST1H2BL	HIST1H2BL	0.665333333	0.716333333	0.87175	Cluster2	0.707988734462498
P11597	Cholesteryl ester transfer protein OS=Homo sapiens OX=9606 GN=CETP	CETP	1.243714286	1.105285714	1.059833333	Cluster5	0.880588451398616
P08493	Matrix Gla protein OS=Homo sapiens OX=9606 GN=MGP	MGP	1.112833333	0.956	1.086285714	Cluster5	0.368250544225965
Q14207	Protein NPAT OS=Homo sapiens OX=9606 GN=NPAT	NPAT	1.094333333	1.1595	0.880666667	Cluster3	0.691970042229223
Q99750	MyoD family inhibitor OS=Homo sapiens OX=9606 GN=MDFI	MDFI	1.041333333	1.2825	1.527666667	Cluster1	0.766620765471597
Q14019	Coactosin-like protein OS=Homo sapiens OX=9606 GN=COTL1	COTL1	1.464666667	1.017	0.649666667	Cluster3	0.505856532363309
P07148	"Fatty acid-binding protein, liver OS=Homo sapiens OX=9606 GN=FABP1"	FABP1	0.9718	1.4515	1.1131	Cluster6	0.947865363715459
Q7Z5Q5	DNA polymerase nu OS=Homo sapiens OX=9606 GN=POLN	POLN	1.277	1.844	1.6535	Cluster1	0.407826354287522
P68871	Hemoglobin subunit beta OS=Homo sapiens OX=9606 GN=HBB	HBB	1.0563	1.0302	0.7621	Cluster3	0.994282576346398
P08779	"Keratin, type I cytoskeletal 16 OS=Homo sapiens OX=9606 GN=KRT16"	KRT16	0.9997	0.8796	1.6322	Cluster2	0.94027932734327
P31947	14-3-3 protein sigma OS=Homo sapiens OX=9606 GN=SFN	SFN	0.797	1.195333333	1.323	Cluster1	0.992836783688391
Q9ULI3	Protein HEG homolog 1 OS=Homo sapiens OX=9606 GN=HEG1	HEG1	1.1665	1.1787	1.0076	Cluster3	0.939051993754878
P02545	Prelamin-A/C OS=Homo sapiens OX=9606 GN=LMNA	LMNA	0.946333333	0.912	3.35325	Cluster2	0.995695539087136
Q13509	Tubulin beta-3 chain OS=Homo sapiens OX=9606 GN=TUBB3	TUBB3	2.044333333	2.236	1.768333333	Cluster4	0.624468040946862
P30043	Flavin reductase (NADPH) OS=Homo sapiens OX=9606 GN=BLVRB	BLVRB	0.9852	1.2982	0.9562	Cluster4	0.483394386852523
Q04721	Neurogenic locus notch homolog protein 2 OS=Homo sapiens OX=9606 GN=NOTCH2	NOTCH2	1.0056	1.0463	0.873	Cluster3	0.670677811027954
P78417	Glutathione S-transferase omega-1 OS=Homo sapiens OX=9606 GN=GSTO1	GSTO1	1.091	1.3672	1.0548	Cluster4	0.572786990380544
P00738	Haptoglobin OS=Homo sapiens OX=9606 GN=HP	HP	0.6189	0.807	1.9395	Cluster2	0.785116653553757
O76021	Ribosomal L1 domain-containing protein 1 OS=Homo sapiens OX=9606 GN=RSL1D1	RSL1D1	0.879333333	0.938	0.755	Cluster3	0.465172908413809
P24298	Alanine aminotransferase 1 OS=Homo sapiens OX=9606 GN=GPT	GPT	1.094666667	2.123333333	1.861	Cluster1	0.574197734803562
Q6P387	Uncharacterized protein C16orf46 OS=Homo sapiens OX=9606 GN=C16orf46	C16orf46	0.862666667	1.017333333	0.7395	Cluster4	0.917572019522515
P29401	Transketolase OS=Homo sapiens OX=9606 GN=TKT	TKT	0.825428571	1.145666667	0.946285714	Cluster6	0.853096998508088
Q86YZ3	Hornerin OS=Homo sapiens OX=9606 GN=HRNR	HRNR	0.9733	0.8951	1.1199	Cluster2	0.806338825220136
P21333	Filamin-A OS=Homo sapiens OX=9606 GN=FLNA	FLNA	1.083428571	1.143285714	0.739	Cluster3	0.866149986200964
P62805	Histone H4 OS=Homo sapiens OX=9606 GN=HIST1H4A	HIST1H4A	0.682166667	0.744714286	2.016	Cluster2	0.96211895636439
P07911	Uromodulin OS=Homo sapiens OX=9606 GN=UMOD	UMOD	0.993571429	1.089333333	0.826571429	Cluster4	0.494789687301526
P28290	Sperm-specific antigen 2 OS=Homo sapiens OX=9606 GN=SSFA2	SSFA2	0.778666667	0.98125	0.838	Cluster6	0.965916243098544
P30086	Phosphatidylethanolamine-binding protein 1 OS=Homo sapiens OX=9606 GN=PEBP1	PEBP1	1.137166667	1.492285714	1.175714286	Cluster6	0.913962943019736
Q00403	Transcription initiation factor IIB OS=Homo sapiens OX=9606 GN=GTF2B	GTF2B	1.090714286	0.993333333	0.875571429	Cluster3	0.55173185317192
P59666	Neutrophil defensin 3 OS=Homo sapiens OX=9606 GN=DEFA3	DEFA3	1.359333333	1.167	0.971857143	Cluster3	0.494005605196431
Q02413	Desmoglein-1 OS=Homo sapiens OX=9606 GN=DSG1	DSG1	1.129571429	1.2265	1.385142857	Cluster1	0.464596398349159
Q9Y566	SH3 and multiple ankyrin repeat domains protein 1 OS=Homo sapiens OX=9606 GN=SHANK1	SHANK1	1.006571429	0.925833333	1.091285714	Cluster2	0.679615267161456
P35579	Myosin-9 OS=Homo sapiens OX=9606 GN=MYH9	MYH9	1.124333333	1.005571429	1.345142857	Cluster2	0.797197354281643
Q9NXX6	Non-structural maintenance of chromosomes element 4 homolog A OS=Homo sapiens OX=9606 GN=NSMCE4A	NSMCE4A	1.23875	1.293333333	1.122333333	Cluster3	0.447758633051152
P07951	Tropomyosin beta chain OS=Homo sapiens OX=9606 GN=TPM2	TPM2	1.6	0.80275	0.746	Cluster5	0.985051340979987
Q8NET8	Transient receptor potential cation channel subfamily V member 3 OS=Homo sapiens OX=9606 GN=TRPV3	TRPV3	1.115	0.885	1.017666667	Cluster5	0.530325996655688
Q08830	Fibrinogen-like protein 1 OS=Homo sapiens OX=9606 GN=FGL1	FGL1	0.8081	1.2098	1.2294	Cluster1	0.894350865900238
A0M8Q6	Immunoglobulin lambda constant 7 OS=Homo sapiens OX=9606 GN=IGLC7	IGLC7	1.195714286	1.312333333	1.03	Cluster4	0.630384965216019
A0A0B4J1Y9	Immunoglobulin heavy variable 3-72 OS=Homo sapiens OX=9606 GN=IGHV3-72	IGHV3-72	1.145666667	1.046666667	0.78975	Cluster3	0.86731540149762
Q15418	Ribosomal protein S6 kinase alpha-1 OS=Homo sapiens OX=9606 GN=RPS6KA1	RPS6KA1	0.726333333	0.918666667	0.816	Cluster6	0.72947787075748
A0A1B0GVZ6	Methyl-CpG-binding domain protein 3-like 2B OS=Homo sapiens OX=9606 GN=MBD3L2B	MBD3L2B	1.065	0.99425	0.871333333	Cluster3	0.71042516141165
Q07973	"1,25-dihydroxyvitamin D(3) 24-hydroxylase, mitochondrial OS=Homo sapiens OX=9606 GN=CYP24A1"	CYP24A1	0.989285714	0.933833333	0.823142857	Cluster3	0.760447781118067
P02788	Lactotransferrin OS=Homo sapiens OX=9606 GN=LTF	LTF	0.9371	1.2871	0.8563	Cluster4	0.809405879976645
P36980	Complement factor H-related protein 2 OS=Homo sapiens OX=9606 GN=CFHR2	CFHR2	0.8147	1.0039	1.0011	Cluster1	0.841177860215155
P00390	"Glutathione reductase, mitochondrial OS=Homo sapiens OX=9606 GN=GSR"	GSR	1.0425	1.273428571	0.987857143	Cluster4	0.788109521955885
P80723	Brain acid soluble protein 1 OS=Homo sapiens OX=9606 GN=BASP1	BASP1	0.900428571	1.0225	0.838857143	Cluster4	0.993845862018234
Q86YA3	Protein ZGRF1 OS=Homo sapiens OX=9606 GN=ZGRF1	ZGRF1	0.74225	0.832	0.702	Cluster4	0.977197483767092
Q8ND82	Zinc finger protein 280C OS=Homo sapiens OX=9606 GN=ZNF280C	ZNF280C	0.969333333	0.839	0.98625	Cluster2	0.38542848818806
Q13751	Laminin subunit beta-3 OS=Homo sapiens OX=9606 GN=LAMB3	LAMB3	1.11625	1.111	0.848666667	Cluster3	0.990648929548403
P35542	Serum amyloid A-4 protein OS=Homo sapiens OX=9606 GN=SAA4	SAA4	0.7792	0.9219	1.0736	Cluster1	0.729959790136135
P07738	Bisphosphoglycerate mutase OS=Homo sapiens OX=9606 GN=BPGM	BPGM	0.943	1.2252	0.9877	Cluster6	0.973868360894684
P00352	Retinal dehydrogenase 1 OS=Homo sapiens OX=9606 GN=ALDH1A1	ALDH1A1	1.536571429	3.056833333	1.800428571	Cluster6	0.997216190683635
Q15582	Transforming growth factor-beta-induced protein ig-h3 OS=Homo sapiens OX=9606 GN=TGFBI	TGFBI	0.9949	1.1369	1.0275	Cluster6	0.997734427192609
P04745	Alpha-amylase 1 OS=Homo sapiens OX=9606 GN=AMY1A	AMY1A	0.860333333	0.83725	2.694	Cluster2	0.995407125273851
Q99633	Pre-mRNA-splicing factor 18 OS=Homo sapiens OX=9606 GN=PRPF18	PRPF18	0.945	0.946333333	1.074	Cluster2	0.990577966691089
P01040	Cystatin-A OS=Homo sapiens OX=9606 GN=CSTA	CSTA	0.96475	1.171333333	1.046	Cluster6	0.853175593345992
Q8TBY8	Polyamine-modulated factor 1-binding protein 1 OS=Homo sapiens OX=9606 GN=PMFBP1	PMFBP1	1.046	1.254666667	0.742	Cluster4	0.529411263626025
P19652	Alpha-1-acid glycoprotein 2 OS=Homo sapiens OX=9606 GN=ORM2	ORM2	0.8023	0.7564	1.6224	Cluster2	0.992889091091849
P20774	Mimecan OS=Homo sapiens OX=9606 GN=OGN	OGN	1.345333333	1.016	0.992666667	Cluster5	0.9866472326955
P55056	Apolipoprotein C-IV OS=Homo sapiens OX=9606 GN=APOC4	APOC4	0.8436	1.0314	1.0949	Cluster1	0.994053021570578
P14543	Nidogen-1 OS=Homo sapiens OX=9606 GN=NID1	NID1	1.0461	1.2468	1.0002	Cluster4	0.767968993245815
I3L273	Golgi-associated olfactory signaling regulator OS=Homo sapiens OX=9606 GN=GFY	GFY	2.07	1.967	2.667	Cluster2	0.962495087912096
Q9NQ76	Matrix extracellular phosphoglycoprotein OS=Homo sapiens OX=9606 GN=MEPE	MEPE	1.366666667	1.124333333	1.18325	Cluster5	0.829299166444301
P69905	Hemoglobin subunit alpha OS=Homo sapiens OX=9606 GN=HBA1	HBA1	0.9341	0.8976	0.691	Cluster3	0.973700393155321
Q5TZA2	Rootletin OS=Homo sapiens OX=9606 GN=CROCC	CROCC	5.059	5.541333333	1.844	Cluster3	0.921384076115389
Q14435	Polypeptide N-acetylgalactosaminyltransferase 3 OS=Homo sapiens OX=9606 GN=GALNT3	GALNT3	1.421333333	2.160666667	2.5485	Cluster1	0.979210024626063
Q99941	Cyclic AMP-dependent transcription factor ATF-6 beta OS=Homo sapiens OX=9606 GN=ATF6B	ATF6B	1.148333333	1.466666667	1.2055	Cluster6	0.987569247344603
P05546	Heparin cofactor 2 OS=Homo sapiens OX=9606 GN=SERPIND1	SERPIND1	0.9614	0.9288	1.0646	Cluster2	0.908910613477904
P07900	Heat shock protein HSP 90-alpha OS=Homo sapiens OX=9606 GN=HSP90AA1	HSP90AA1	0.815333333	0.844571429	1.196571429	Cluster2	0.95502448592741
P04275	von Willebrand factor OS=Homo sapiens OX=9606 GN=VWF	VWF	1.0223	1.3594	0.9627	Cluster4	0.692879722581681
Q8IZP2	Putative protein FAM10A4 OS=Homo sapiens OX=9606 GN=ST13P4	ST13P4	1.077666667	1.570666667	1.0855	Cluster6	0.71424567141211
Q14667	Protein KIAA0100 OS=Homo sapiens OX=9606 GN=KIAA0100	KIAA0100	3.076666667	5.3315	3.5585	Cluster6	0.99434301786082
Q96AY4	Tetratricopeptide repeat protein 28 OS=Homo sapiens OX=9606 GN=TTC28	TTC28	1.126	1.0265	1.217	Cluster2	0.647334774106746
O95239	Chromosome-associated kinesin KIF4A OS=Homo sapiens OX=9606 GN=KIF4A	KIF4A	1.106666667	1.331	1.099333333	Cluster6	0.582550878496965
O95967	EGF-containing fibulin-like extracellular matrix protein 2 OS=Homo sapiens OX=9606 GN=EFEMP2	EFEMP2	1.058333333	1.206666667	1.05575	Cluster6	0.624560606024886
O43852	Calumenin OS=Homo sapiens OX=9606 GN=CALU	CALU	1.265333333	1.059	0.885	Cluster5	0.435713669732236
P35443	Thrombospondin-4 OS=Homo sapiens OX=9606 GN=THBS4	THBS4	0.9738	1.1525	0.9831	Cluster6	0.796174281303095
O00151	PDZ and LIM domain protein 1 OS=Homo sapiens OX=9606 GN=PDLIM1	PDLIM1	0.68325	1.331666667	0.681333333	Cluster6	0.659172667697931
P98160	Basement membrane-specific heparan sulfate proteoglycan core protein OS=Homo sapiens OX=9606 GN=HSPG2	HSPG2	1.1018	1.1529	1.0041	Cluster4	0.480737688275894
Q3YBR2	Transforming growth factor beta regulator 1 OS=Homo sapiens OX=9606 GN=TBRG1	TBRG1	1.951666667	1.0325	1.23	Cluster5	0.818247625189826
P27482	Calmodulin-like protein 3 OS=Homo sapiens OX=9606 GN=CALML3	CALML3	0.984666667	0.832666667	2.162	Cluster2	0.958337788194328
Q9BZ76	Contactin-associated protein-like 3 OS=Homo sapiens OX=9606 GN=CNTNAP3	CNTNAP3	1.006285714	1.045	1.275166667	Cluster2	0.892119840511664
P23280	Carbonic anhydrase 6 OS=Homo sapiens OX=9606 GN=CA6	CA6	0.850666667	0.882	2.411666667	Cluster2	0.984006241994111
Q13449	Limbic system-associated membrane protein OS=Homo sapiens OX=9606 GN=LSAMP	LSAMP	1.172857143	1.521666667	1.085428571	Cluster4	0.827235798185928
O95707	Ribonuclease P protein subunit p29 OS=Homo sapiens OX=9606 GN=POP4	POP4	1.061333333	0.837666667	1.342	Cluster2	0.685575513947521
P20851	C4b-binding protein beta chain OS=Homo sapiens OX=9606 GN=C4BPB	C4BPB	0.8479	0.9202	1.0638	Cluster2	0.516118747075958
Q9BXW9	Fanconi anemia group D2 protein OS=Homo sapiens OX=9606 GN=FANCD2	FANCD2	1.136333333	0.98525	1.044	Cluster5	0.702151677358304
P48740	Mannan-binding lectin serine protease 1 OS=Homo sapiens OX=9606 GN=MASP1	MASP1	1.0071	1.0458	0.9064	Cluster3	0.556505830272723
P02585	"Troponin C, skeletal muscle OS=Homo sapiens OX=9606 GN=TNNC2"	TNNC2	11.69633333	12.0915	2.436333333	Cluster3	0.974612173553521
P48637	Glutathione synthetase OS=Homo sapiens OX=9606 GN=GSS	GSS	1.0735	1.5317	1.1387	Cluster6	0.964633979882254
Q9UQN3	Charged multivesicular body protein 2b OS=Homo sapiens OX=9606 GN=CHMP2B	CHMP2B	0.9895	1.033666667	1.143666667	Cluster2	0.649061726476506
P16035	Metalloproteinase inhibitor 2 OS=Homo sapiens OX=9606 GN=TIMP2	TIMP2	0.9907	1.0522	0.9108	Cluster4	0.715151104210246
P02549	"Spectrin alpha chain, erythrocytic 1 OS=Homo sapiens OX=9606 GN=SPTA1"	SPTA1	1.0078	1.1047	1.1577	Cluster1	0.938828333979096
Q8WWI1	LIM domain only protein 7 OS=Homo sapiens OX=9606 GN=LMO7	LMO7	0.932	1.157	0.844333333	Cluster4	0.963993431144585
Q9UGP8	Translocation protein SEC63 homolog OS=Homo sapiens OX=9606 GN=SEC63	SEC63	1.007666667	1.41175	1.236	Cluster6	0.538139795727579
P13646	"Keratin, type I cytoskeletal 13 OS=Homo sapiens OX=9606 GN=KRT13"	KRT13	0.6115	0.3861	1.534	Cluster2	0.842940192611762
Q9H0P0	Cytosolic 5'-nucleotidase 3A OS=Homo sapiens OX=9606 GN=NT5C3A	NT5C3A	0.851	0.854666667	1.034	Cluster2	0.987869235185021
P11217	"Glycogen phosphorylase, muscle form OS=Homo sapiens OX=9606 GN=PYGM"	PYGM	3.697	3.6045	1.479	Cluster3	0.993189967268414
O95998	Interleukin-18-binding protein OS=Homo sapiens OX=9606 GN=IL18BP	IL18BP	1.1219	1.3718	0.9704	Cluster4	0.985147319278879
Q8ND24	RING finger protein 214 OS=Homo sapiens OX=9606 GN=RNF214	RNF214	1.156666667	1.369	1.2255	Cluster6	0.943393893765269
O43290	U4/U6.U5 tri-snRNP-associated protein 1 OS=Homo sapiens OX=9606 GN=SART1	SART1	0.99625	1.141333333	1.119333333	Cluster1	0.66517668714159
P16109	P-selectin OS=Homo sapiens OX=9606 GN=SELP	SELP	1.038	1.542666667	0.8885	Cluster4	0.924179077219882
P31151	Protein S100-A7 OS=Homo sapiens OX=9606 GN=S100A7	S100A7	1.255333333	1.218285714	1.013571429	Cluster3	0.968973272228695
P20929	Nebulin OS=Homo sapiens OX=9606 GN=NEB	NEB	0.876	0.815333333	1.437	Cluster2	0.98010472908586
P63316	"Troponin C, slow skeletal and cardiac muscles OS=Homo sapiens OX=9606 GN=TNNC1"	TNNC1	3.028333333	3.631	1.229333333	Cluster3	0.786339548923768
P08514	Integrin alpha-IIb OS=Homo sapiens OX=9606 GN=ITGA2B	ITGA2B	0.819	1.634666667	1	Cluster6	0.984660008194463
O75874	Isocitrate dehydrogenase [NADP] cytoplasmic OS=Homo sapiens OX=9606 GN=IDH1	IDH1	0.953666667	1.395666667	0.92575	Cluster6	0.482329491819956
Q8NE71	ATP-binding cassette sub-family F member 1 OS=Homo sapiens OX=9606 GN=ABCF1	ABCF1	1.440333333	1.2545	1.307666667	Cluster5	0.796381436921469
P60174	Triosephosphate isomerase OS=Homo sapiens OX=9606 GN=TPI1	TPI1	1.0383	1.2032	0.9164	Cluster4	0.94990347796332
Q5BJE1	Coiled-coil domain-containing protein 178 OS=Homo sapiens OX=9606 GN=CCDC178	CCDC178	0.958666667	1.247	0.87875	Cluster4	0.867132660746619
Q96JG8	Melanoma-associated antigen D4 OS=Homo sapiens OX=9606 GN=MAGED4	MAGED4	0.448666667	1.462333333	1.41825	Cluster1	0.826931153098442
Q8N9V2	Probable E3 ubiquitin-protein ligase TRIML1 OS=Homo sapiens OX=9606 GN=TRIML1	TRIML1	1.023	1.300333333	0.69325	Cluster4	0.623052423695235
P28827	Receptor-type tyrosine-protein phosphatase mu OS=Homo sapiens OX=9606 GN=PTPRM	PTPRM	1.055	1.715666667	1.03725	Cluster6	0.585272413841504
O00602	Ficolin-1 OS=Homo sapiens OX=9606 GN=FCN1	FCN1	1.025	1.0072	1.208	Cluster2	0.989085544672717
Q69YN2	CWF19-like protein 1 OS=Homo sapiens OX=9606 GN=CWF19L1	CWF19L1	1.402166667	0.988714286	0.862	Cluster5	0.855714552771246
P10643	Complement component C7 OS=Homo sapiens OX=9606 GN=C7	C7	1.0212	1.3648	0.9512	Cluster4	0.750960669719832
Q86TH1	ADAMTS-like protein 2 OS=Homo sapiens OX=9606 GN=ADAMTSL2	ADAMTSL2	1.048333333	1.309285714	1.006142857	Cluster4	0.644212398655546
P62987	Ubiquitin-60S ribosomal protein L40 OS=Homo sapiens OX=9606 GN=UBA52	UBA52	1.0742	1.2787	1.0477	Cluster4	0.559710921847703
A6H8Y1	Transcription factor TFIIIB component B'' homolog OS=Homo sapiens OX=9606 GN=BDP1	BDP1	0.854666667	0.857	1.039333333	Cluster2	0.989921600396006
P05186	"Alkaline phosphatase, tissue-nonspecific isozyme OS=Homo sapiens OX=9606 GN=ALPL"	ALPL	0.821333333	0.987666667	0.80675	Cluster4	0.458523887551134
Q04756	Hepatocyte growth factor activator OS=Homo sapiens OX=9606 GN=HGFAC	HGFAC	1.0539	0.9805	0.9108	Cluster5	0.428957871499324
P22891	Vitamin K-dependent protein Z OS=Homo sapiens OX=9606 GN=PROZ	PROZ	1.0877	0.9122	0.9521	Cluster5	0.844304411138217
Q96HD1	Cysteine-rich with EGF-like domain protein 1 OS=Homo sapiens OX=9606 GN=CRELD1	CRELD1	1.289333333	1.32525	1.078666667	Cluster3	0.849520737003491
O43493	Trans-Golgi network integral membrane protein 2 OS=Homo sapiens OX=9606 GN=TGOLN2	TGOLN2	1.029	1.0343	0.8775	Cluster3	0.968092817894933
P10720	Platelet factor 4 variant OS=Homo sapiens OX=9606 GN=PF4V1	PF4V1	1.050666667	1.449714286	0.927857143	Cluster4	0.919159506105657
P10721	Mast/stem cell growth factor receptor Kit OS=Homo sapiens OX=9606 GN=KIT	KIT	1.028	1.053	0.9198	Cluster3	0.765492294522264
O95274	Ly6/PLAUR domain-containing protein 3 OS=Homo sapiens OX=9606 GN=LYPD3	LYPD3	1.141666667	1.151285714	0.938142857	Cluster3	0.961182726568737
Q9UGI6	Small conductance calcium-activated potassium channel protein 3 OS=Homo sapiens OX=9606 GN=KCNN3	KCNN3	1.204333333	1.208	1.614333333	Cluster2	0.990717076894851
Q9NQ38	Serine protease inhibitor Kazal-type 5 OS=Homo sapiens OX=9606 GN=SPINK5	SPINK5	0.984666667	1.144	0.95925	Cluster4	0.623672991450952
Q93070	Ecto-ADP-ribosyltransferase 4 OS=Homo sapiens OX=9606 GN=ART4	ART4	1.29325	1.549	1.093333333	Cluster4	0.918985730352741
Q12841	Follistatin-related protein 1 OS=Homo sapiens OX=9606 GN=FSTL1	FSTL1	1.063	1.108857143	0.966333333	Cluster3	0.439901808620069
Q9Y6R7	IgGFc-binding protein OS=Homo sapiens OX=9606 GN=FCGBP	FCGBP	0.987285714	1.284666667	0.934	Cluster4	0.692790818018525
Q6ZMV8	Putative zinc finger protein 730 OS=Homo sapiens OX=9606 GN=ZNF730	ZNF730	0.574333333	0.753	0.529	Cluster4	0.834897784473929
P55072	Transitional endoplasmic reticulum ATPase OS=Homo sapiens OX=9606 GN=VCP	VCP	0.935333333	1.22	1.2655	Cluster1	0.961232811596273
Q12907	Vesicular integral-membrane protein VIP36 OS=Homo sapiens OX=9606 GN=LMAN2	LMAN2	1.027	1.144666667	0.9575	Cluster4	0.995970508882791
Q14515	SPARC-like protein 1 OS=Homo sapiens OX=9606 GN=SPARCL1	SPARCL1	1.0035	1.1654	0.9277	Cluster4	0.987972245546018
O15204	ADAM DEC1 OS=Homo sapiens OX=9606 GN=ADAMDEC1	ADAMDEC1	0.961666667	1.234333333	0.9445	Cluster6	0.496061205709612
P13473	Lysosome-associated membrane glycoprotein 2 OS=Homo sapiens OX=9606 GN=LAMP2	LAMP2	0.921857143	1.033857143	0.909666667	Cluster4	0.500667173664045
P19013	"Keratin, type II cytoskeletal 4 OS=Homo sapiens OX=9606 GN=KRT4"	KRT4	0.715428571	0.592714286	1.830166667	Cluster2	0.962869143594537
O60282	Kinesin heavy chain isoform 5C OS=Homo sapiens OX=9606 GN=KIF5C	KIF5C	1.109666667	1.22375	1.350666667	Cluster1	0.674679721316938
P54108	Cysteine-rich secretory protein 3 OS=Homo sapiens OX=9606 GN=CRISP3	CRISP3	1.0624	0.9405	0.8617	Cluster5	0.614261523720315
Q14766	Latent-transforming growth factor beta-binding protein 1 OS=Homo sapiens OX=9606 GN=LTBP1	LTBP1	1.246571429	1.331666667	1.017428571	Cluster3	0.604457431101897
O75626	PR domain zinc finger protein 1 OS=Homo sapiens OX=9606 GN=PRDM1	PRDM1	0.772333333	0.9805	1.338666667	Cluster1	0.532917909617907
P08833	Insulin-like growth factor-binding protein 1 OS=Homo sapiens OX=9606 GN=IGFBP1	IGFBP1	0.892	1.072	1.113333333	Cluster1	0.985546712458856
P18850	Cyclic AMP-dependent transcription factor ATF-6 alpha OS=Homo sapiens OX=9606 GN=ATF6	ATF6	1.359333333	1.5075	1.118333333	Cluster4	0.529880111455433
P49908	Selenoprotein P OS=Homo sapiens OX=9606 GN=SELENOP	SELENOP	1.0958	0.9652	0.9531	Cluster5	0.985693156939095
Q13404	Ubiquitin-conjugating enzyme E2 variant 1 OS=Homo sapiens OX=9606 GN=UBE2V1	UBE2V1	0.879	1.803333333	1.31275	Cluster6	0.621404459813331
P62942	Peptidyl-prolyl cis-trans isomerase FKBP1A OS=Homo sapiens OX=9606 GN=FKBP1A	FKBP1A	1.565	1.00825	1.148333333	Cluster5	0.800344663450623
Q9UQM7	Calcium/calmodulin-dependent protein kinase type II subunit alpha OS=Homo sapiens OX=9606 GN=CAMK2A	CAMK2A	8.009	7.959	5.278666667	Cluster3	0.990018858502322
Q03154	Aminoacylase-1 OS=Homo sapiens OX=9606 GN=ACY1	ACY1	0.797166667	1.570428571	0.920142857	Cluster6	0.993007392937375
Q5H9I0	Transcription factor Dp family member 3 OS=Homo sapiens OX=9606 GN=TFDP3	TFDP3	0.961333333	0.906285714	0.833571429	Cluster3	0.575761790065831
A2AJT9	BCLAF1 and THRAP3 family member 3 OS=Homo sapiens OX=9606 GN=BCLAF3	BCLAF3	0.718	0.846666667	1.08375	Cluster1	0.457296569578141
Q9BX66	Sorbin and SH3 domain-containing protein 1 OS=Homo sapiens OX=9606 GN=SORBS1	SORBS1	1.017	1.0545	0.872	Cluster3	0.737534851957811
P09619	Platelet-derived growth factor receptor beta OS=Homo sapiens OX=9606 GN=PDGFRB	PDGFRB	1.7	2.021333333	1.481333333	Cluster4	0.966516714395776
P04792	Heat shock protein beta-1 OS=Homo sapiens OX=9606 GN=HSPB1	HSPB1	0.887	0.977666667	1.8845	Cluster2	0.924465184069417
Q99689	Fasciculation and elongation protein zeta-1 OS=Homo sapiens OX=9606 GN=FEZ1	FEZ1	1.122142857	0.726	2.098285714	Cluster2	0.772324494585012
P42785	Lysosomal Pro-X carboxypeptidase OS=Homo sapiens OX=9606 GN=PRCP	PRCP	1.147	1.203428571	1.028666667	Cluster3	0.442389925009174
A2VDJ0	Transmembrane protein 131-like OS=Homo sapiens OX=9606 GN=TMEM131L	TMEM131L	0.881333333	0.907	0.7125	Cluster3	0.872822931728535
P14923	Junction plakoglobin OS=Homo sapiens OX=9606 GN=JUP	JUP	0.884166667	1.064857143	1.123857143	Cluster1	0.994264101838659
P01008	Antithrombin-III OS=Homo sapiens OX=9606 GN=SERPINC1	SERPINC1	1.0885	0.8791	1.0784	Cluster2	0.309174821005328
O96000	NADH dehydrogenase [ubiquinone] 1 beta subcomplex subunit 10 OS=Homo sapiens OX=9606 GN=NDUFB10	NDUFB10	2.047	2.411333333	2.857	Cluster1	0.660578411773943
Q99983	Osteomodulin OS=Homo sapiens OX=9606 GN=OMD	OMD	1.15525	1.08	1.002333333	Cluster3	0.454834483433972
P15531	Nucleoside diphosphate kinase A OS=Homo sapiens OX=9606 GN=NME1	NME1	0.942	1.308833333	0.997714286	Cluster6	0.972155548426505
Q13332	Receptor-type tyrosine-protein phosphatase S OS=Homo sapiens OX=9606 GN=PTPRS	PTPRS	1.227333333	1.278142857	1.088285714	Cluster3	0.586417989608516
Q05C16	Leucine-rich repeat-containing protein 63 OS=Homo sapiens OX=9606 GN=LRRC63	LRRC63	0.726333333	1.306666667	0.96725	Cluster6	0.742399012650957
P46531	Neurogenic locus notch homolog protein 1 OS=Homo sapiens OX=9606 GN=NOTCH1	NOTCH1	0.980142857	1.096833333	0.800428571	Cluster4	0.558277173159574
Q5T2N8	ATPase family AAA domain-containing protein 3C OS=Homo sapiens OX=9606 GN=ATAD3C	ATAD3C	1.1045	0.953666667	1.029	Cluster5	0.602626357145771
P00739	Haptoglobin-related protein OS=Homo sapiens OX=9606 GN=HPR	HPR	0.915666667	1.54425	0.982333333	Cluster6	0.930044997945125
P00734	Prothrombin OS=Homo sapiens OX=9606 GN=F2	F2	1.0579	0.9146	1.0675	Cluster2	0.358906788123859
Q9BUZ4	TNF receptor-associated factor 4 OS=Homo sapiens OX=9606 GN=TRAF4	TRAF4	1.164428571	0.987428571	0.914666667	Cluster5	0.803790170435223
P54289	Voltage-dependent calcium channel subunit alpha-2/delta-1 OS=Homo sapiens OX=9606 GN=CACNA2D1	CACNA2D1	1.0559	1.2055	0.9522	Cluster4	0.97085075611307
P02751	Fibronectin OS=Homo sapiens OX=9606 GN=FN1	FN1	1.1664	0.7745	0.9856	Cluster5	0.543162414485997
P0DN26	Peptidyl-prolyl cis-trans isomerase A-like 4F OS=Homo sapiens OX=9606 GN=PPIAL4F	PPIAL4F	1.177	1.482	1.156666667	Cluster6	0.487915861241709
P22392	Nucleoside diphosphate kinase B OS=Homo sapiens OX=9606 GN=NME2	NME2	1.17	0.91975	0.934	Cluster5	0.957968747721532
Q06033	Inter-alpha-trypsin inhibitor heavy chain H3 OS=Homo sapiens OX=9606 GN=ITIH3	ITIH3	0.9628	0.9816	1.113	Cluster2	0.920346559752649
P00918	Carbonic anhydrase 2 OS=Homo sapiens OX=9606 GN=CA2	CA2	0.916	1.274	0.9808	Cluster6	0.991405875237329
P02461	Collagen alpha-1(III) chain OS=Homo sapiens OX=9606 GN=COL3A1	COL3A1	0.979333333	1.295285714	1.056285714	Cluster6	0.9925512896992
Q9NVE4	Coiled-coil domain-containing protein 87 OS=Homo sapiens OX=9606 GN=CCDC87	CCDC87	1.266666667	1.469666667	1.0025	Cluster4	0.641952936789879
O60583	Cyclin-T2 OS=Homo sapiens OX=9606 GN=CCNT2	CCNT2	0.41	0.49075	5.9015	Cluster2	0.969872215309614
Q9NPY3	Complement component C1q receptor OS=Homo sapiens OX=9606 GN=CD93	CD93	1.0396	1.1663	0.9509	Cluster4	0.972142256334604
P12109	Collagen alpha-1(VI) chain OS=Homo sapiens OX=9606 GN=COL6A1	COL6A1	1.1509	1.4793	1.1759	Cluster6	0.853367179426538
P12821	Angiotensin-converting enzyme OS=Homo sapiens OX=9606 GN=ACE	ACE	0.933833333	1.133	0.973857143	Cluster6	0.994675402059468
Q9H4A3	Serine/threonine-protein kinase WNK1 OS=Homo sapiens OX=9606 GN=WNK1	WNK1	0.826	0.856	0.959333333	Cluster2	0.774405734547348
Q13822	Ectonucleotide pyrophosphatase/phosphodiesterase family member 2 OS=Homo sapiens OX=9606 GN=ENPP2	ENPP2	1.0075	1.097	0.9449	Cluster4	0.9778192557562
P07996	Thrombospondin-1 OS=Homo sapiens OX=9606 GN=THBS1	THBS1	0.8458	1.3334	0.6048	Cluster4	0.981835473501172
Q8WZ75	Roundabout homolog 4 OS=Homo sapiens OX=9606 GN=ROBO4	ROBO4	1.065857143	1.633666667	0.986428571	Cluster4	0.637474996917028
P13647	"Keratin, type II cytoskeletal 5 OS=Homo sapiens OX=9606 GN=KRT5"	KRT5	1.0026	0.968	1.2174	Cluster2	0.969379252264526
Q9BSK2	Solute carrier family 25 member 33 OS=Homo sapiens OX=9606 GN=SLC25A33	SLC25A33	0.513666667	0.8895	0.855	Cluster1	0.769091229115178
Q01459	Di-N-acetylchitobiase OS=Homo sapiens OX=9606 GN=CTBS	CTBS	1.0526	1.0893	0.8763	Cluster3	0.80618314106695
Q92484	Acid sphingomyelinase-like phosphodiesterase 3a OS=Homo sapiens OX=9606 GN=SMPDL3A	SMPDL3A	1.332666667	1.168	0.959666667	Cluster3	0.598982881867224
P13727	Bone marrow proteoglycan OS=Homo sapiens OX=9606 GN=PRG2	PRG2	0.966666667	1.122	0.93575	Cluster4	0.705999671357856
Q01546	"Keratin, type II cytoskeletal 2 oral OS=Homo sapiens OX=9606 GN=KRT76"	KRT76	0.586333333	0.60525	3.814333333	Cluster2	0.989198537008188
Q96BY6	Dedicator of cytokinesis protein 10 OS=Homo sapiens OX=9606 GN=DOCK10	DOCK10	1.067333333	0.949	0.888	Cluster5	0.72712193253207
Q6ZMW2	Zinc finger protein 782 OS=Homo sapiens OX=9606 GN=ZNF782	ZNF782	1.103333333	1.2545	1.331	Cluster1	0.958371489484569
P55145	Mesencephalic astrocyte-derived neurotrophic factor OS=Homo sapiens OX=9606 GN=MANF	MANF	1.641	1.57875	0.842666667	Cluster3	0.995985809631677
P04259	"Keratin, type II cytoskeletal 6B OS=Homo sapiens OX=9606 GN=KRT6B"	KRT6B	0.682	0.674	3.19625	Cluster2	0.993827747264692
P0DJI9	Serum amyloid A-2 protein OS=Homo sapiens OX=9606 GN=SAA2	SAA2	0.566666667	1.45425	0.566	Cluster6	0.666225364333003
P23471	Receptor-type tyrosine-protein phosphatase zeta OS=Homo sapiens OX=9606 GN=PTPRZ1	PTPRZ1	1.0731	1.1177	0.9503	Cluster3	0.589772659056067
P14209	CD99 antigen OS=Homo sapiens OX=9606 GN=CD99	CD99	1.786666667	1.249285714	0.771285714	Cluster3	0.551243203217311
Q8IYA2	Putative coiled-coil domain-containing protein 144C OS=Homo sapiens OX=9606 GN=CCDC144CP	CCDC144CP	1.175571429	1.081428571	0.993833333	Cluster5	0.433839809300581
P32119	Peroxiredoxin-2 OS=Homo sapiens OX=9606 GN=PRDX2	PRDX2	0.9465	1.2008	0.9826	Cluster6	0.956386602056219
Q13228	Methanethiol oxidase OS=Homo sapiens OX=9606 GN=SELENBP1	SELENBP1	1.149833333	1.226285714	1.056	Cluster4	0.747278631212461
P15151	Poliovirus receptor OS=Homo sapiens OX=9606 GN=PVR	PVR	1.0158	1.1407	0.9626	Cluster4	0.967283269725322
Q96DA0	Zymogen granule protein 16 homolog B OS=Homo sapiens OX=9606 GN=ZG16B	ZG16B	0.531	0.7445	2.935333333	Cluster2	0.841104802766239
P13682	Zinc finger protein 35 OS=Homo sapiens OX=9606 GN=ZNF35	ZNF35	0.764333333	0.9115	0.814666667	Cluster6	0.923164458989469
Q05586	"Glutamate receptor ionotropic, NMDA 1 OS=Homo sapiens OX=9606 GN=GRIN1"	GRIN1	0.664	2.004666667	1.4005	Cluster6	0.420000856918861
A0A075B6P5	Immunoglobulin kappa variable 2-28 OS=Homo sapiens OX=9606 GN=IGKV2-28	IGKV2-28	0.854666667	0.8445	0.733333333	Cluster3	0.994028661251025
Q99784	Noelin OS=Homo sapiens OX=9606 GN=OLFM1	OLFM1	1.0446	1.1001	0.8997	Cluster3	0.572821582154131
P04040	Catalase OS=Homo sapiens OX=9606 GN=CAT	CAT	0.9347	1.1137	0.9723	Cluster6	0.996456713700837
Q9UGL1	Lysine-specific demethylase 5B OS=Homo sapiens OX=9606 GN=KDM5B	KDM5B	0.528857143	0.934428571	1.4655	Cluster1	0.794114357317288
Q10588	ADP-ribosyl cyclase/cyclic ADP-ribose hydrolase 2 OS=Homo sapiens OX=9606 GN=BST1	BST1	1.259142857	1.271571429	1.066333333	Cluster3	0.948990142142164
A6NGB9	WAS/WASL-interacting protein family member 3 OS=Homo sapiens OX=9606 GN=WIPF3	WIPF3	0.805666667	0.95575	1.024333333	Cluster1	0.976153130412388
P01871	Immunoglobulin heavy constant mu OS=Homo sapiens OX=9606 GN=IGHM	IGHM	0.8741	1.1751	0.9375	Cluster6	0.997684956624832
P63261	"Actin, cytoplasmic 2 OS=Homo sapiens OX=9606 GN=ACTG1"	ACTG1	1.749166667	1.610142857	1.316714286	Cluster3	0.796589269729645
P07339	Cathepsin D OS=Homo sapiens OX=9606 GN=CTSD	CTSD	1.0509	1.3607	1.1471	Cluster6	0.947231304903439
Q13813	"Spectrin alpha chain, non-erythrocytic 1 OS=Homo sapiens OX=9606 GN=SPTAN1"	SPTAN1	1.131	1.412	1.29375	Cluster6	0.537893271852749
P00558	Phosphoglycerate kinase 1 OS=Homo sapiens OX=9606 GN=PGK1	PGK1	1.0134	1.2472	1.0408	Cluster6	0.922141452152792
Q9NZK5	Adenosine deaminase 2 OS=Homo sapiens OX=9606 GN=ADA2	ADA2	1.0722	1.2689	0.9654	Cluster4	0.99717699270626
Q04695	"Keratin, type I cytoskeletal 17 OS=Homo sapiens OX=9606 GN=KRT17"	KRT17	0.709	0.783	3.33725	Cluster2	0.971598261402031
Q14993	Collagen alpha-1(XIX) chain OS=Homo sapiens OX=9606 GN=COL19A1	COL19A1	1.037428571	0.904166667	0.932	Cluster5	0.862258558260964
P13798	Acylamino-acid-releasing enzyme OS=Homo sapiens OX=9606 GN=APEH	APEH	0.925142857	1.388666667	0.980285714	Cluster6	0.94009696423127
P31146	Coronin-1A OS=Homo sapiens OX=9606 GN=CORO1A	CORO1A	1.223428571	1.361571429	0.941166667	Cluster3	0.486399092404898
O00391	Sulfhydryl oxidase 1 OS=Homo sapiens OX=9606 GN=QSOX1	QSOX1	1.0325	1.2208	0.9676	Cluster4	0.920293116176775
P61026	Ras-related protein Rab-10 OS=Homo sapiens OX=9606 GN=RAB10	RAB10	0.95125	1.179666667	0.995	Cluster6	0.992071055350732
P08246	Neutrophil elastase OS=Homo sapiens OX=9606 GN=ELANE	ELANE	1.080666667	0.99275	1.508333333	Cluster2	0.942851951869184
O00299	Chloride intracellular channel protein 1 OS=Homo sapiens OX=9606 GN=CLIC1	CLIC1	0.902666667	1.289333333	2.2575	Cluster2	0.451154346708307
Q03112	MDS1 and EVI1 complex locus protein OS=Homo sapiens OX=9606 GN=MECOM	MECOM	1.15	1.042833333	1.235	Cluster2	0.615865508477578
Q9HBI1	Beta-parvin OS=Homo sapiens OX=9606 GN=PARVB	PARVB	1.157	1.213285714	0.885666667	Cluster3	0.818639749113721
P52566	Rho GDP-dissociation inhibitor 2 OS=Homo sapiens OX=9606 GN=ARHGDIB	ARHGDIB	0.9829	1.1816	1.0111	Cluster6	0.952595508260507
P07737	Profilin-1 OS=Homo sapiens OX=9606 GN=PFN1	PFN1	1.0992	1.2779	1.1322	Cluster6	0.986450517913221
Q7Z5A9	Protein FAM19A1 OS=Homo sapiens OX=9606 GN=FAM19A1	FAM19A1	0.985	1.02725	1.378666667	Cluster2	0.928442894664075
Q14126	Desmoglein-2 OS=Homo sapiens OX=9606 GN=DSG2	DSG2	1.2325	1.0155	0.9777	Cluster5	0.96424100506653
O75223	Gamma-glutamylcyclotransferase OS=Homo sapiens OX=9606 GN=GGCT	GGCT	1.134	1.295	1.499	Cluster1	0.626724255056967
O14791	Apolipoprotein L1 OS=Homo sapiens OX=9606 GN=APOL1	APOL1	0.8875	1.0772	1.013	Cluster6	0.408029450115743
Q9Y6X0	SET-binding protein OS=Homo sapiens OX=9606 GN=SETBP1	SETBP1	1.133333333	0.93875	0.852	Cluster5	0.765687029702789
Q8IUZ0	Leucine-rich repeat-containing protein 49 OS=Homo sapiens OX=9606 GN=LRRC49	LRRC49	0.789666667	0.748666667	1.185	Cluster2	0.983632317037862
P01834	Immunoglobulin kappa constant OS=Homo sapiens OX=9606 GN=IGKC	IGKC	1.0495	1.3437	1.0961	Cluster6	0.973017504410306
Q9P1Z9	Coiled-coil domain-containing protein 180 OS=Homo sapiens OX=9606 GN=CCDC180	CCDC180	1.35575	1.102666667	1.261333333	Cluster5	0.494574197734524
Q9UNH6	Sorting nexin-7 OS=Homo sapiens OX=9606 GN=SNX7	SNX7	1.106333333	0.932666667	1.183	Cluster2	0.500721748731088
P05164	Myeloperoxidase OS=Homo sapiens OX=9606 GN=MPO	MPO	0.8755	1.035285714	1.102	Cluster1	0.984285465985194
P23921	Ribonucleoside-diphosphate reductase large subunit OS=Homo sapiens OX=9606 GN=RRM1	RRM1	0.922333333	1.13775	0.961	Cluster6	0.986071746567959
O14786	Neuropilin-1 OS=Homo sapiens OX=9606 GN=NRP1	NRP1	1.0415	1.2362	0.9706	Cluster4	0.937820807631591
Q09MP3	RAD51-associated protein 2 OS=Homo sapiens OX=9606 GN=RAD51AP2	RAD51AP2	0.882333333	1.066666667	0.9225	Cluster6	0.997584876448735
Q9UGT4	Sushi domain-containing protein 2 OS=Homo sapiens OX=9606 GN=SUSD2	SUSD2	0.977	2.015666667	1.928	Cluster1	0.783163830796637
Q9HCU0	Endosialin OS=Homo sapiens OX=9606 GN=CD248	CD248	0.953666667	1.254666667	0.80825	Cluster4	0.997290328865718
P12277	Creatine kinase B-type OS=Homo sapiens OX=9606 GN=CKB	CKB	4.344333333	3.29025	2.164333333	Cluster3	0.604467657423789
P49747	Cartilage oligomeric matrix protein OS=Homo sapiens OX=9606 GN=COMP	COMP	1.0286	1.1428	0.9519	Cluster4	0.981998446173763
A0A0C4DH38	Immunoglobulin heavy variable 5-51 OS=Homo sapiens OX=9606 GN=IGHV5-51	IGHV5-51	1.0695	1.304	0.774666667	Cluster4	0.621225382947525
Q13416	Origin recognition complex subunit 2 OS=Homo sapiens OX=9606 GN=ORC2	ORC2	1.065333333	1.039571429	0.858142857	Cluster3	0.983348146705128
Q04118	Basic salivary proline-rich protein 3 OS=Homo sapiens OX=9606 GN=PRB3	PRB3	0.392666667	0.45575	4.754	Cluster2	0.973753481647004
P01137	Transforming growth factor beta-1 OS=Homo sapiens OX=9606 GN=TGFB1	TGFB1	0.994333333	0.99	0.86	Cluster3	0.993666557892051
Q6ZN66	Guanylate-binding protein 6 OS=Homo sapiens OX=9606 GN=GBP6	GBP6	0.587142857	0.708333333	1.973571429	Cluster2	0.897525439115668
Q8NI99	Angiopoietin-related protein 6 OS=Homo sapiens OX=9606 GN=ANGPTL6	ANGPTL6	1.20375	1.333666667	1.392666667	Cluster1	0.971307233755253
P11055	Myosin-3 OS=Homo sapiens OX=9606 GN=MYH3	MYH3	9.530333333	3.385333333	1.359	Cluster5	0.50666015203062
P02776	Platelet factor 4 OS=Homo sapiens OX=9606 GN=PF4	PF4	0.93225	1.345	0.691	Cluster4	0.95988363464928
Q9HC84	Mucin-5B OS=Homo sapiens OX=9606 GN=MUC5B	MUC5B	0.725333333	0.7685	2.213333333	Cluster2	0.977390066252859
P54725	UV excision repair protein RAD23 homolog A OS=Homo sapiens OX=9606 GN=RAD23A	RAD23A	1.236666667	2.072	1.535	Cluster6	0.850311541837524
Q92859	Neogenin OS=Homo sapiens OX=9606 GN=NEO1	NEO1	1.2179	1.4313	0.9995	Cluster4	0.791130550259384
P02538	"Keratin, type II cytoskeletal 6A OS=Homo sapiens OX=9606 GN=KRT6A"	KRT6A	0.8915	0.8094	1.7904	Cluster2	0.981814293535692
P00488	Coagulation factor XIII A chain OS=Homo sapiens OX=9606 GN=F13A1	F13A1	1.0458	1.2541	1.1836	Cluster6	0.410162190005434
P14151	L-selectin OS=Homo sapiens OX=9606 GN=SELL	SELL	1.0138	0.9808	0.8781	Cluster3	0.883503516220825
P40926	"Malate dehydrogenase, mitochondrial OS=Homo sapiens OX=9606 GN=MDH2"	MDH2	0.91	1.0555	1.185666667	Cluster1	0.797784811475571
Q8NDA8	Maestro heat-like repeat-containing protein family member 1 OS=Homo sapiens OX=9606 GN=MROH1	MROH1	0.935333333	1.07575	1.009333333	Cluster6	0.645507084104724
P18827	Syndecan-1 OS=Homo sapiens OX=9606 GN=SDC1	SDC1	1.034	1.334	1.035	Cluster6	0.678185885941897
P07988	Pulmonary surfactant-associated protein B OS=Homo sapiens OX=9606 GN=SFTPB	SFTPB	1.716666667	1.54425	1.152333333	Cluster3	0.836043671577437
P16070	CD44 antigen OS=Homo sapiens OX=9606 GN=CD44	CD44	1.1365	1.2423	0.9187	Cluster3	0.472212372384627
P43307	Translocon-associated protein subunit alpha OS=Homo sapiens OX=9606 GN=SSR1	SSR1	1.282333333	0.999	0.868666667	Cluster5	0.731294845719475
Q15149	Plectin OS=Homo sapiens OX=9606 GN=PLEC	PLEC	1.079	0.903333333	0.8275	Cluster5	0.781851505172242
P27918	Properdin OS=Homo sapiens OX=9606 GN=CFP	CFP	1.0633	0.9608	0.9131	Cluster5	0.775104788815579
Q9Y6Z7	Collectin-10 OS=Homo sapiens OX=9606 GN=COLEC10	COLEC10	1.0651	0.981	0.927	Cluster5	0.63543118988553
P68363	Tubulin alpha-1B chain OS=Homo sapiens OX=9606 GN=TUBA1B	TUBA1B	6.513333333	6.713	4.031666667	Cluster3	0.945880988490607
P06733	Alpha-enolase OS=Homo sapiens OX=9606 GN=ENO1	ENO1	1.130666667	1.0145	0.86	Cluster3	0.609645996104683
P01876	Immunoglobulin heavy constant alpha 1 OS=Homo sapiens OX=9606 GN=IGHA1	IGHA1	0.8785	1.0776	0.9892	Cluster6	0.581369533550876
P00338	L-lactate dehydrogenase A chain OS=Homo sapiens OX=9606 GN=LDHA	LDHA	1.351	1.824142857	1.800714286	Cluster1	0.806410169579082
O60832	H/ACA ribonucleoprotein complex subunit DKC1 OS=Homo sapiens OX=9606 GN=DKC1	DKC1	0.596571429	0.991428571	1.112333333	Cluster1	0.989729676477512
P49773	Histidine triad nucleotide-binding protein 1 OS=Homo sapiens OX=9606 GN=HINT1	HINT1	1.165333333	0.94725	1.058333333	Cluster5	0.587698420656602
P09960	Leukotriene A-4 hydrolase OS=Homo sapiens OX=9606 GN=LTA4H	LTA4H	0.937166667	1.023714286	0.811	Cluster4	0.617378577862203
P11226	Mannose-binding protein C OS=Homo sapiens OX=9606 GN=MBL2	MBL2	1.0895	0.9155	1.1593	Cluster2	0.486769701330448
P06396	Gelsolin OS=Homo sapiens OX=9606 GN=GSN	GSN	1.0712	0.9863	0.9283	Cluster5	0.603050672403225
P06702	Protein S100-A9 OS=Homo sapiens OX=9606 GN=S100A9	S100A9	0.8853	1.1078	1.4627	Cluster1	0.561467739408952
P10909	Clusterin OS=Homo sapiens OX=9606 GN=CLU	CLU	1.0445	0.8566	1.0011	Cluster5	0.40115972732414
Q9H4K1	RIB43A-like with coiled-coils protein 2 OS=Homo sapiens OX=9606 GN=RIBC2	RIBC2	0.89525	0.993666667	1.269666667	Cluster2	0.655678492826015
Q8NEV8	Exophilin-5 OS=Homo sapiens OX=9606 GN=EXPH5	EXPH5	1.081	0.92475	1.352333333	Cluster2	0.771867853100853
P07602	Prosaposin OS=Homo sapiens OX=9606 GN=PSAP	PSAP	0.9888	1.1918	0.9723	Cluster6	0.454350585269935
Q96DR5	BPI fold-containing family A member 2 OS=Homo sapiens OX=9606 GN=BPIFA2	BPIFA2	0.534	0.67925	6.075666667	Cluster2	0.94996561914897
P07355	Annexin A2 OS=Homo sapiens OX=9606 GN=ANXA2	ANXA2	0.791333333	0.872142857	1.649	Cluster2	0.921290896384313
P49281	Natural resistance-associated macrophage protein 2 OS=Homo sapiens OX=9606 GN=SLC11A2	SLC11A2	0.762666667	0.58925	1.443666667	Cluster2	0.88156796446691
P23284	Peptidyl-prolyl cis-trans isomerase B OS=Homo sapiens OX=9606 GN=PPIB	PPIB	1.055	1.2153	1.0053	Cluster4	0.877927301959649
O60462	Neuropilin-2 OS=Homo sapiens OX=9606 GN=NRP2	NRP2	1.244333333	1.485333333	1.018	Cluster4	0.831632672155595
P43121	Cell surface glycoprotein MUC18 OS=Homo sapiens OX=9606 GN=MCAM	MCAM	1.0869	1.1412	0.9712	Cluster3	0.452680734209724
O14818	Proteasome subunit alpha type-7 OS=Homo sapiens OX=9606 GN=PSMA7	PSMA7	0.983571429	1.275166667	0.996285714	Cluster6	0.781540474320171
P02792	Ferritin light chain OS=Homo sapiens OX=9606 GN=FTL	FTL	1.023	1.2786	0.927	Cluster4	0.956355226825945
Q3KQZ1	Solute carrier family 25 member 35 OS=Homo sapiens OX=9606 GN=SLC25A35	SLC25A35	1.776	2.363	3.21075	Cluster1	0.640969467639959
Q9UBX5	Fibulin-5 OS=Homo sapiens OX=9606 GN=FBLN5	FBLN5	1.075333333	1.23	1.1005	Cluster6	0.970070810702192
P55058	Phospholipid transfer protein OS=Homo sapiens OX=9606 GN=PLTP	PLTP	1.0651	1.1861	1.0102	Cluster4	0.978387411392543
P84074	Neuron-specific calcium-binding protein hippocalcin OS=Homo sapiens OX=9606 GN=HPCA	HPCA	0.975	0.807666667	1.03575	Cluster2	0.472335429302343
Q14314	Fibroleukin OS=Homo sapiens OX=9606 GN=FGL2	FGL2	1.049333333	1.280333333	0.9845	Cluster4	0.855342427207088
P0DP03	Immunoglobulin heavy variable 3-30-5 OS=Homo sapiens OX=9606 GN=IGHV3-30-5	IGHV3-30-5	0.917	1.032333333	0.84025	Cluster4	0.981601878058803
P13716	Delta-aminolevulinic acid dehydratase OS=Homo sapiens OX=9606 GN=ALAD	ALAD	1.1887	1.3575	1.2185	Cluster6	0.980643912927129
P52209	"6-phosphogluconate dehydrogenase, decarboxylating OS=Homo sapiens OX=9606 GN=PGD"	PGD	0.8955	1.058666667	0.795666667	Cluster4	0.988084204187277
P49257	Protein ERGIC-53 OS=Homo sapiens OX=9606 GN=LMAN1	LMAN1	0.97	1.306333333	1.16875	Cluster6	0.502783781060378
P11047	Laminin subunit gamma-1 OS=Homo sapiens OX=9606 GN=LAMC1	LAMC1	0.9823	1.2597	0.9516	Cluster4	0.525986522860198
Q14532	"Keratin, type I cuticular Ha2 OS=Homo sapiens OX=9606 GN=KRT32"	KRT32	0.931	1.147333333	1.06425	Cluster6	0.478717761442446
Q16352	Alpha-internexin OS=Homo sapiens OX=9606 GN=INA	INA	6.015333333	3.5255	3.008666667	Cluster5	0.917015036311342
P35228	"Nitric oxide synthase, inducible OS=Homo sapiens OX=9606 GN=NOS2"	NOS2	0.86	0.911666667	0.76	Cluster4	0.461068063788781
Q03591	Complement factor H-related protein 1 OS=Homo sapiens OX=9606 GN=CFHR1	CFHR1	1.0316	0.7105	1.2142	Cluster2	0.517785282120818
P01023	Alpha-2-macroglobulin OS=Homo sapiens OX=9606 GN=A2M	A2M	0.9945	1.3062	0.9866	Cluster6	0.598912087987361
Q8IVL0	Neuron navigator 3 OS=Homo sapiens OX=9606 GN=NAV3	NAV3	1.289333333	1.256333333	1.03575	Cluster3	0.980976987685958
Q86YW5	Trem-like transcript 1 protein OS=Homo sapiens OX=9606 GN=TREML1	TREML1	1.093166667	1.273714286	1.026	Cluster4	0.94013192123989
P80188	Neutrophil gelatinase-associated lipocalin OS=Homo sapiens OX=9606 GN=LCN2	LCN2	1.040714286	1.284285714	1.108333333	Cluster6	0.978710362407763
P02679	Fibrinogen gamma chain OS=Homo sapiens OX=9606 GN=FGG	FGG	0.7512	0.9384	1.3762	Cluster2	0.500452820564967
P05556	Integrin beta-1 OS=Homo sapiens OX=9606 GN=ITGB1	ITGB1	0.984166667	1.064714286	0.894571429	Cluster4	0.795935081450316
O15144	Actin-related protein 2/3 complex subunit 2 OS=Homo sapiens OX=9606 GN=ARPC2	ARPC2	1.17	1.02825	1.272	Cluster2	0.5907087195832
Q14160	Protein scribble homolog OS=Homo sapiens OX=9606 GN=SCRIB	SCRIB	0.895333333	1.221	0.90925	Cluster6	0.782074447549334
P22897	Macrophage mannose receptor 1 OS=Homo sapiens OX=9606 GN=MRC1	MRC1	0.9671	1.1901	1.0437	Cluster6	0.917259362633266
A2RRP1	Neuroblastoma-amplified sequence OS=Homo sapiens OX=9606 GN=NBAS	NBAS	0.7993	0.9119	1.1353	Cluster2	0.481903166008952
P02763	Alpha-1-acid glycoprotein 1 OS=Homo sapiens OX=9606 GN=ORM1	ORM1	0.7048	0.9516	2.0073	Cluster2	0.680289577740872
P01861	Immunoglobulin heavy constant gamma 4 OS=Homo sapiens OX=9606 GN=IGHG4	IGHG4	0.8889	1.0987	1.2094	Cluster1	0.961223098357905
A0A0C4DH25	Immunoglobulin kappa variable 3D-20 OS=Homo sapiens OX=9606 GN=IGKV3D-20	IGKV3D-20	1.313666667	1.05325	0.988333333	Cluster5	0.921942785349445
P62328	Thymosin beta-4 OS=Homo sapiens OX=9606 GN=TMSB4X	TMSB4X	1.146	1.2776	0.9025	Cluster4	0.440384484829683
P20933	N(4)-(beta-N-acetylglucosaminyl)-L-asparaginase OS=Homo sapiens OX=9606 GN=AGA	AGA	1.017	1.00975	0.877666667	Cluster3	0.99585205557341
Q99879	Histone H2B type 1-M OS=Homo sapiens OX=9606 GN=HIST1H2BM	HIST1H2BM	0.605333333	0.7105	3.827666667	Cluster2	0.958369987201311
P18669	Phosphoglycerate mutase 1 OS=Homo sapiens OX=9606 GN=PGAM1	PGAM1	2.9195	3.850428571	1.333571429	Cluster3	0.563294547415307
O75339	Cartilage intermediate layer protein 1 OS=Homo sapiens OX=9606 GN=CILP	CILP	0.99825	1.199666667	0.956666667	Cluster4	0.729027450328461
P03951	Coagulation factor XI OS=Homo sapiens OX=9606 GN=F11	F11	1.0665	0.8973	1.0376	Cluster5	0.368297972755185
P37840	Alpha-synuclein OS=Homo sapiens OX=9606 GN=SNCA	SNCA	1.05875	1.240666667	1.094	Cluster6	0.991155884935091
P00441	Superoxide dismutase [Cu-Zn] OS=Homo sapiens OX=9606 GN=SOD1	SOD1	0.9654	1.2011	0.9898	Cluster6	0.901532329309942
A0A075B6I0	Immunoglobulin lambda variable 8-61 OS=Homo sapiens OX=9606 GN=IGLV8-61	IGLV8-61	0.828333333	1.019	1.057	Cluster1	0.977206896328203
Q9Y279	V-set and immunoglobulin domain-containing protein 4 OS=Homo sapiens OX=9606 GN=VSIG4	VSIG4	1.001285714	1.3505	0.877571429	Cluster4	0.955789271239209
Q02487	Desmocollin-2 OS=Homo sapiens OX=9606 GN=DSC2	DSC2	1.0245	1.107333333	0.87	Cluster4	0.465519418619924
P09486	SPARC OS=Homo sapiens OX=9606 GN=SPARC	SPARC	0.9281	1.3491	0.7555	Cluster4	0.99281483994301
P61916	NPC intracellular cholesterol transporter 2 OS=Homo sapiens OX=9606 GN=NPC2	NPC2	0.9986	0.9864	0.863	Cluster3	0.992838700346735
P00915	Carbonic anhydrase 1 OS=Homo sapiens OX=9606 GN=CA1	CA1	0.9493	1.2403	1.0285	Cluster6	0.97849456270476
Q8N0V3	"Putative ribosome-binding factor A, mitochondrial OS=Homo sapiens OX=9606 GN=RBFA"	RBFA	0.93075	0.91	1.060666667	Cluster2	0.97204281882616
Q86VB7	Scavenger receptor cysteine-rich type 1 protein M130 OS=Homo sapiens OX=9606 GN=CD163	CD163	1.0315	1.4831	0.9705	Cluster4	0.610638458434223
Q9H2F9	Coiled-coil domain-containing protein 68 OS=Homo sapiens OX=9606 GN=CCDC68	CCDC68	1.165333333	1.0255	0.714666667	Cluster3	0.841945245424921
P11717	Cation-independent mannose-6-phosphate receptor OS=Homo sapiens OX=9606 GN=IGF2R	IGF2R	1.0169	1.1359	0.9656	Cluster4	0.9690011911388
Q5D862	Filaggrin-2 OS=Homo sapiens OX=9606 GN=FLG2	FLG2	0.835833333	0.727428571	4.049714286	Cluster2	0.992269739438291
Q6UY14	ADAMTS-like protein 4 OS=Homo sapiens OX=9606 GN=ADAMTSL4	ADAMTSL4	1.05	1.0506	0.8698	Cluster3	0.983486701272391
P12883	Myosin-7 OS=Homo sapiens OX=9606 GN=MYH7	MYH7	4.519	4.4035	2.068666667	Cluster3	0.994200804297992
P11277	"Spectrin beta chain, erythrocytic OS=Homo sapiens OX=9606 GN=SPTB"	SPTB	0.9845	0.866333333	1.082	Cluster2	0.618695030012835
P08311	Cathepsin G OS=Homo sapiens OX=9606 GN=CTSG	CTSG	0.885666667	0.87625	2.035666667	Cluster2	0.994455859057309
O95497	Pantetheinase OS=Homo sapiens OX=9606 GN=VNN1	VNN1	1.1103	0.8663	0.8247	Cluster5	0.963371166639698
P05109	Protein S100-A8 OS=Homo sapiens OX=9606 GN=S100A8	S100A8	0.7797	0.9904	1.3635	Cluster1	0.519538516843041
P04196	Histidine-rich glycoprotein OS=Homo sapiens OX=9606 GN=HRG	HRG	1.1774	1.0272	0.9522	Cluster5	0.734604706700731
P49746	Thrombospondin-3 OS=Homo sapiens OX=9606 GN=THBS3	THBS3	0.7913	1.3097	0.5014	Cluster4	0.928742388230095
P26038	Moesin OS=Homo sapiens OX=9606 GN=MSN	MSN	1.0107	1.1835	1.1784	Cluster1	0.825236264579606
Q02985	Complement factor H-related protein 3 OS=Homo sapiens OX=9606 GN=CFHR3	CFHR3	0.8865	0.8829	1.2522	Cluster2	0.994337166635014
P05062	Fructose-bisphosphate aldolase B OS=Homo sapiens OX=9606 GN=ALDOB	ALDOB	0.975	1.3516	1.1003	Cluster6	0.913996722009541
P02675	Fibrinogen beta chain OS=Homo sapiens OX=9606 GN=FGB	FGB	0.77	0.9663	1.4201	Cluster2	0.492452107951181
P10619	Lysosomal protective protein OS=Homo sapiens OX=9606 GN=CTSA	CTSA	1.174333333	1.589333333	0.909	Cluster4	0.950224378235244
P01714	Immunoglobulin lambda variable 3-19 OS=Homo sapiens OX=9606 GN=IGLV3-19	IGLV3-19	1.154	1.209428571	0.865285714	Cluster3	0.83812907596323
Q16627	C-C motif chemokine 14 OS=Homo sapiens OX=9606 GN=CCL14	CCL14	0.922833333	1.133714286	1.002	Cluster6	0.876490159521858
P19447	General transcription and DNA repair factor IIH helicase subunit XPB OS=Homo sapiens OX=9606 GN=ERCC3	ERCC3	1.270333333	1.1905	1.071333333	Cluster3	0.639017733097315
P02741	C-reactive protein OS=Homo sapiens OX=9606 GN=CRP	CRP	0.5789	2.1361	1.3242	Cluster6	0.489746304944385
P10646	Tissue factor pathway inhibitor OS=Homo sapiens OX=9606 GN=TFPI	TFPI	0.885714286	1.02	1.045142857	Cluster1	0.975742146565824
Q99972	Myocilin OS=Homo sapiens OX=9606 GN=MYOC	MYOC	1.049	1.094833333	0.845571429	Cluster3	0.790452637298129
P14618	Pyruvate kinase PKM OS=Homo sapiens OX=9606 GN=PKM	PKM	0.9143	1.0252	1.1801	Cluster1	0.566181283286181
P10599	Thioredoxin OS=Homo sapiens OX=9606 GN=TXN	TXN	0.9496	1.1905	1.0491	Cluster6	0.817717895967295
P13805	"Troponin T, slow skeletal muscle OS=Homo sapiens OX=9606 GN=TNNT1"	TNNT1	9.995	11.14625	2.758	Cluster3	0.926719196057522
A6NI79	Coiled-coil domain-containing protein 69 OS=Homo sapiens OX=9606 GN=CCDC69	CCDC69	1.07425	1.007333333	0.914666667	Cluster3	0.602378550925698
Q96A32	"Myosin regulatory light chain 2, skeletal muscle isoform OS=Homo sapiens OX=9606 GN=MYLPF"	MYLPF	1.844	1.89375	0.595333333	Cluster3	0.973288165921789
P62258	14-3-3 protein epsilon OS=Homo sapiens OX=9606 GN=YWHAE	YWHAE	1.2995	1.530571429	1.349428571	Cluster6	0.9972127465215
P22352	Glutathione peroxidase 3 OS=Homo sapiens OX=9606 GN=GPX3	GPX3	1.1279	1.2909	1.0131	Cluster4	0.966529159354178
P22105	Tenascin-X OS=Homo sapiens OX=9606 GN=TNXB	TNXB	1.0668	1.1384	0.9603	Cluster4	0.62421644140681
Q96S96	Phosphatidylethanolamine-binding protein 4 OS=Homo sapiens OX=9606 GN=PEBP4	PEBP4	1.0199	1.2149	0.9732	Cluster4	0.786388525840414
P05997	Collagen alpha-2(V) chain OS=Homo sapiens OX=9606 GN=COL5A2	COL5A2	1.065	1.102333333	0.8775	Cluster3	0.818409456393623
Q9H8L6	Multimerin-2 OS=Homo sapiens OX=9606 GN=MMRN2	MMRN2	1.320666667	1.00825	0.950333333	Cluster5	0.95532737747321
Q5VZL5	Zinc finger MYM-type protein 4 OS=Homo sapiens OX=9606 GN=ZMYM4	ZMYM4	0.827	1.152142857	1.305833333	Cluster1	0.983167359558841
Q6UWS5	"Protein PET117 homolog, mitochondrial OS=Homo sapiens OX=9606 GN=PET117"	PET117	0.86825	1.103666667	0.783	Cluster4	0.95009563605797
Q96Q89	Kinesin-like protein KIF20B OS=Homo sapiens OX=9606 GN=KIF20B	KIF20B	1.093666667	1.2405	1.425666667	Cluster1	0.625502450898666
P28066	Proteasome subunit alpha type-5 OS=Homo sapiens OX=9606 GN=PSMA5	PSMA5	0.932	1.587333333	1.0425	Cluster6	0.992605193661825
P06276	Cholinesterase OS=Homo sapiens OX=9606 GN=BCHE	BCHE	1.0749	0.9236	0.8982	Cluster5	0.968320098367769
P07451	Carbonic anhydrase 3 OS=Homo sapiens OX=9606 GN=CA3	CA3	2.538166667	2.382428571	1.19	Cluster3	0.992976128181636
P11142	Heat shock cognate 71 kDa protein OS=Homo sapiens OX=9606 GN=HSPA8	HSPA8	1.0711	1.3125	1.3254	Cluster1	0.901561869721869
Q9NZD4	Alpha-hemoglobin-stabilizing protein OS=Homo sapiens OX=9606 GN=AHSP	AHSP	1.068	1.257	1.2165	Cluster1	0.570921209570666
P17174	"Aspartate aminotransferase, cytoplasmic OS=Homo sapiens OX=9606 GN=GOT1"	GOT1	0.98525	1.174333333	1.134666667	Cluster1	0.579754949008641
P07942	Laminin subunit beta-1 OS=Homo sapiens OX=9606 GN=LAMB1	LAMB1	1.0803	1.4828	1.1235	Cluster6	0.915597847397519
Q9BY67	Cell adhesion molecule 1 OS=Homo sapiens OX=9606 GN=CADM1	CADM1	1.012142857	1.474	0.975571429	Cluster4	0.460212611502804
P04179	"Superoxide dismutase [Mn], mitochondrial OS=Homo sapiens OX=9606 GN=SOD2"	SOD2	0.954	1.675833333	1.145	Cluster6	0.960777232045603
Q9Y4R8	Telomere length regulation protein TEL2 homolog OS=Homo sapiens OX=9606 GN=TELO2	TELO2	3.026	4.76075	1.960333333	Cluster4	0.907963854435979
Q9UBP4	Dickkopf-related protein 3 OS=Homo sapiens OX=9606 GN=DKK3	DKK3	1.19575	2.460333333	1.573666667	Cluster6	0.901392018286339
O95980	Reversion-inducing cysteine-rich protein with Kazal motifs OS=Homo sapiens OX=9606 GN=RECK	RECK	1.27475	1.306666667	1.088666667	Cluster3	0.846098281484016
Q9UBW5	Bridging integrator 2 OS=Homo sapiens OX=9606 GN=BIN2	BIN2	1.074666667	0.959333333	1.415	Cluster2	0.878113804202836
Q8NBJ4	Golgi membrane protein 1 OS=Homo sapiens OX=9606 GN=GOLM1	GOLM1	0.9658	1.3377	1.0333	Cluster6	0.991482195591344
Q02952	A-kinase anchor protein 12 OS=Homo sapiens OX=9606 GN=AKAP12	AKAP12	2.40175	2.631666667	1.326666667	Cluster3	0.849502146600722
O75326	Semaphorin-7A OS=Homo sapiens OX=9606 GN=SEMA7A	SEMA7A	0.904428571	1.258666667	0.832857143	Cluster4	0.758290480345601
Q92769	Histone deacetylase 2 OS=Homo sapiens OX=9606 GN=HDAC2	HDAC2	1.4003	1.0741	0.9585	Cluster5	0.829491535410043
P12955	Xaa-Pro dipeptidase OS=Homo sapiens OX=9606 GN=PEPD	PEPD	0.9444	1.0832	0.9543	Cluster6	0.835467453765991
Q6KC79	Nipped-B-like protein OS=Homo sapiens OX=9606 GN=NIPBL	NIPBL	0.7595	0.825	0.982666667	Cluster2	0.606225660974903
P02452	Collagen alpha-1(I) chain OS=Homo sapiens OX=9606 GN=COL1A1	COL1A1	1.005	1.267333333	0.887	Cluster4	0.990809103878534
Q9UBX1	Cathepsin F OS=Homo sapiens OX=9606 GN=CTSF	CTSF	0.797333333	1.113	0.97375	Cluster6	0.549370554043412
P05543	Thyroxine-binding globulin OS=Homo sapiens OX=9606 GN=SERPINA7	SERPINA7	1.0866	1.1198	0.9637	Cluster3	0.715003668722103
P02766	Transthyretin OS=Homo sapiens OX=9606 GN=TTR	TTR	1.353	1.0876	0.8989	Cluster5	0.512182637011484
Q15848	Adiponectin OS=Homo sapiens OX=9606 GN=ADIPOQ	ADIPOQ	0.958428571	0.983714286	1.139	Cluster2	0.901969906313506
P05089	Arginase-1 OS=Homo sapiens OX=9606 GN=ARG1	ARG1	1.442333333	1.663	2.68925	Cluster2	0.791727818902757
Q12884	Prolyl endopeptidase FAP OS=Homo sapiens OX=9606 GN=FAP	FAP	1.105714286	1.4545	1.016571429	Cluster4	0.838657591592142
Q9P0K7	Ankycorbin OS=Homo sapiens OX=9606 GN=RAI14	RAI14	0.91625	0.711333333	0.779666667	Cluster5	0.741582426994349
A8K8P3	Protein SFI1 homolog OS=Homo sapiens OX=9606 GN=SFI1	SFI1	1.084666667	0.840666667	0.929	Cluster5	0.714733499152169
P31150	Rab GDP dissociation inhibitor alpha OS=Homo sapiens OX=9606 GN=GDI1	GDI1	1.257333333	1.541666667	1.5775	Cluster1	0.947837047847136
P15144	Aminopeptidase N OS=Homo sapiens OX=9606 GN=ANPEP	ANPEP	1.0422	1.2218	1.069	Cluster6	0.958784580595087
P0DOX8	Immunoglobulin lambda-1 light chain OS=Homo sapiens OX=9606	---	1.0878	1.0505	0.8974	Cluster3	0.936709716483076
P04083	Annexin A1 OS=Homo sapiens OX=9606 GN=ANXA1	ANXA1	0.704166667	0.774714286	1.539428571	Cluster2	0.931032640354683
Q01668	Voltage-dependent L-type calcium channel subunit alpha-1D OS=Homo sapiens OX=9606 GN=CACNA1D	CACNA1D	0.992	0.873	1.05	Cluster2	0.520638873635318
P49619	Diacylglycerol kinase gamma OS=Homo sapiens OX=9606 GN=DGKG	DGKG	0.685	0.62	0.92425	Cluster2	0.911192800509722
Q99878	Histone H2A type 1-J OS=Homo sapiens OX=9606 GN=HIST1H2AJ	HIST1H2AJ	0.380666667	0.5195	7.476	Cluster2	0.945817590696448
P19021	Peptidyl-glycine alpha-amidating monooxygenase OS=Homo sapiens OX=9606 GN=PAM	PAM	1.036	1.321666667	0.91625	Cluster4	0.98245244787994
Q9UNN8	Endothelial protein C receptor OS=Homo sapiens OX=9606 GN=PROCR	PROCR	0.956666667	1.324666667	1.09975	Cluster6	0.836452278633342
P32004	Neural cell adhesion molecule L1 OS=Homo sapiens OX=9606 GN=L1CAM	L1CAM	1.161571429	1.293857143	1.012666667	Cluster4	0.76966626416547
P16930	Fumarylacetoacetase OS=Homo sapiens OX=9606 GN=FAH	FAH	0.9828	1.5566	0.9938	Cluster6	0.725667592941337
P10124	Serglycin OS=Homo sapiens OX=9606 GN=SRGN	SRGN	0.9301	1.2522	0.6968	Cluster4	0.902542522693492
P67936	Tropomyosin alpha-4 chain OS=Homo sapiens OX=9606 GN=TPM4	TPM4	1.0949	1.3072	1.1004	Cluster6	0.734914645120898
P29122	Proprotein convertase subtilisin/kexin type 6 OS=Homo sapiens OX=9606 GN=PCSK6	PCSK6	1.075333333	1.261666667	1.1915	Cluster6	0.475821988322303
P62826	GTP-binding nuclear protein Ran OS=Homo sapiens OX=9606 GN=RAN	RAN	1.169666667	1.389	1.37425	Cluster1	0.782227399734669
P07202	Thyroid peroxidase OS=Homo sapiens OX=9606 GN=TPO	TPO	1.03375	0.844	0.629333333	Cluster3	0.585360973729446
Q9P0L2	Serine/threonine-protein kinase MARK1 OS=Homo sapiens OX=9606 GN=MARK1	MARK1	1.916666667	1.658	2.43775	Cluster2	0.804225112098474
Q3SY84	"Keratin, type II cytoskeletal 71 OS=Homo sapiens OX=9606 GN=KRT71"	KRT71	0.976285714	1.170333333	1.037142857	Cluster6	0.952349988569318
Q12768	WASH complex subunit 5 OS=Homo sapiens OX=9606 GN=WASHC5	WASHC5	1.206333333	1.2825	1.107666667	Cluster4	0.716230235133802
P40925	"Malate dehydrogenase, cytoplasmic OS=Homo sapiens OX=9606 GN=MDH1"	MDH1	1.0897	1.3516	1.1849	Cluster6	0.891014852341617
P30740	Leukocyte elastase inhibitor OS=Homo sapiens OX=9606 GN=SERPINB1	SERPINB1	1.299333333	1.25625	0.874666667	Cluster3	0.99262195251783
P00736	Complement C1r subcomponent OS=Homo sapiens OX=9606 GN=C1R	C1R	1.0772	0.8716	0.9231	Cluster5	0.821481120965677
Q8N163	Cell cycle and apoptosis regulator protein 2 OS=Homo sapiens OX=9606 GN=CCAR2	CCAR2	0.823	1.412666667	0.567333333	Cluster4	0.991039796827244
P08F94	Fibrocystin OS=Homo sapiens OX=9606 GN=PKHD1	PKHD1	1.054428571	1.038	0.903571429	Cluster3	0.987863761361675
P16284	Platelet endothelial cell adhesion molecule OS=Homo sapiens OX=9606 GN=PECAM1	PECAM1	1.089666667	1.384666667	1.165	Cluster6	0.989330144649344
Q9Y646	Carboxypeptidase Q OS=Homo sapiens OX=9606 GN=CPQ	CPQ	0.975	1.20775	1.090666667	Cluster6	0.681463542351227
P13645	"Keratin, type I cytoskeletal 10 OS=Homo sapiens OX=9606 GN=KRT10"	KRT10	1.1349	0.9929	0.9368	Cluster5	0.825310746384165
P0DP01	Immunoglobulin heavy variable 1-8 OS=Homo sapiens OX=9606 GN=IGHV1-8	IGHV1-8	1.187333333	0.8745	0.768	Cluster5	0.832911396293565
P08174	Complement decay-accelerating factor OS=Homo sapiens OX=9606 GN=CD55	CD55	1.0317	1.1292	0.9626	Cluster4	0.974238181282002
Q96A35	"39S ribosomal protein L24, mitochondrial OS=Homo sapiens OX=9606 GN=MRPL24"	MRPL24	0.914666667	0.777	0.9795	Cluster2	0.511272820855672
Q7Z794	"Keratin, type II cytoskeletal 1b OS=Homo sapiens OX=9606 GN=KRT77"	KRT77	1.252333333	1.000333333	0.94125	Cluster5	0.931073502239594
P31946	14-3-3 protein beta/alpha OS=Homo sapiens OX=9606 GN=YWHAB	YWHAB	1.036666667	1.483333333	1.85825	Cluster1	0.882278295086348
Q9NPH3	Interleukin-1 receptor accessory protein OS=Homo sapiens OX=9606 GN=IL1RAP	IL1RAP	1.0552	1.1461	0.9907	Cluster4	0.975396862274788
O75144	ICOS ligand OS=Homo sapiens OX=9606 GN=ICOSLG	ICOSLG	1.189142857	1.338571429	1.184833333	Cluster6	0.595481081970132
P61769	Beta-2-microglobulin OS=Homo sapiens OX=9606 GN=B2M	B2M	1.062	1.029	0.9095	Cluster3	0.914399992469948
Q9UKE5	TRAF2 and NCK-interacting protein kinase OS=Homo sapiens OX=9606 GN=TNIK	TNIK	1.563666667	1.717666667	2.07075	Cluster2	0.576310852018472
Q8NHU6	Tudor domain-containing protein 7 OS=Homo sapiens OX=9606 GN=TDRD7	TDRD7	0.897333333	1.328	1.249	Cluster1	0.64412842893649
P61981	14-3-3 protein gamma OS=Homo sapiens OX=9606 GN=YWHAG	YWHAG	0.857	1.473	1.36225	Cluster1	0.663373644321763
A0A0C4DH31	Immunoglobulin heavy variable 1-18 OS=Homo sapiens OX=9606 GN=IGHV1-18	IGHV1-18	1.0027	1.1811	0.9171	Cluster4	0.991973143362404
Q9BTY2	Plasma alpha-L-fucosidase OS=Homo sapiens OX=9606 GN=FUCA2	FUCA2	1.304	1.646833333	1.335285714	Cluster6	0.881269914036218
P02144	Myoglobin OS=Homo sapiens OX=9606 GN=MB	MB	1.470166667	1.516571429	1	Cluster3	0.930477317422343
P13611	Versican core protein OS=Homo sapiens OX=9606 GN=VCAN	VCAN	0.91975	0.971	0.811	Cluster3	0.455585325767372
P08294	Extracellular superoxide dismutase [Cu-Zn] OS=Homo sapiens OX=9606 GN=SOD3	SOD3	1.4144	0.9505	0.7413	Cluster5	0.681757093321639
Q5T890	DNA excision repair protein ERCC-6-like 2 OS=Homo sapiens OX=9606 GN=ERCC6L2	ERCC6L2	1.361	1.069666667	0.89675	Cluster5	0.604395991248759
O94985	Calsyntenin-1 OS=Homo sapiens OX=9606 GN=CLSTN1	CLSTN1	1.028428571	1.523333333	1.186857143	Cluster6	0.920324337487979
Q9H299	SH3 domain-binding glutamic acid-rich-like protein 3 OS=Homo sapiens OX=9606 GN=SH3BGRL3	SH3BGRL3	1.0998	1.2155	1.0443	Cluster4	0.986154438742114
Q16610	Extracellular matrix protein 1 OS=Homo sapiens OX=9606 GN=ECM1	ECM1	1.1533	0.9519	0.9841	Cluster5	0.8967385245234
O75368	SH3 domain-binding glutamic acid-rich-like protein OS=Homo sapiens OX=9606 GN=SH3BGRL	SH3BGRL	1.548	1.03975	0.797333333	Cluster5	0.650949838866137
P18065	Insulin-like growth factor-binding protein 2 OS=Homo sapiens OX=9606 GN=IGFBP2	IGFBP2	1.1446	1.0537	0.9533	Cluster3	0.498381110429208
P58107	Epiplakin OS=Homo sapiens OX=9606 GN=EPPK1	EPPK1	1.073	1.294666667	3.3915	Cluster2	0.887596184726489
Q13029	PR domain zinc finger protein 2 OS=Homo sapiens OX=9606 GN=PRDM2	PRDM2	1.223333333	0.93075	1.219333333	Cluster2	0.32418779095262
P02743	Serum amyloid P-component OS=Homo sapiens OX=9606 GN=APCS	APCS	1.1395	1.0117	0.81	Cluster3	0.69953052841173
P0DP25	Calmodulin-3 OS=Homo sapiens OX=9606 GN=CALM3	CALM3	1.0208	1.172	1.0303	Cluster6	0.817888252874776
P02533	"Keratin, type I cytoskeletal 14 OS=Homo sapiens OX=9606 GN=KRT14"	KRT14	1.0323	0.9953	1.7385	Cluster2	0.994478029950283
P20815	Cytochrome P450 3A5 OS=Homo sapiens OX=9606 GN=CYP3A5	CYP3A5	2.27675	2.034666667	1.498666667	Cluster3	0.831270989826693
Q3ZCW2	Galectin-related protein OS=Homo sapiens OX=9606 GN=LGALSL	LGALSL	0.98	1.176857143	1.010666667	Cluster6	0.966817391298238
P45378	"Troponin T, fast skeletal muscle OS=Homo sapiens OX=9606 GN=TNNT3"	TNNT3	9.738	9.279	3.512333333	Cluster3	0.995786662695401
P14780	Matrix metalloproteinase-9 OS=Homo sapiens OX=9606 GN=MMP9	MMP9	0.9626	1.2141	0.8227	Cluster4	0.992756347821663
P19256	Lymphocyte function-associated antigen 3 OS=Homo sapiens OX=9606 GN=CD58	CD58	1.013285714	1.255166667	1.198428571	Cluster1	0.545434965917859
P02654	Apolipoprotein C-I OS=Homo sapiens OX=9606 GN=APOC1	APOC1	0.8567	0.9589	0.9867	Cluster1	0.993123645373659
P00568	Adenylate kinase isoenzyme 1 OS=Homo sapiens OX=9606 GN=AK1	AK1	0.865	1.44975	0.697666667	Cluster4	0.941101590798183
P17661	Desmin OS=Homo sapiens OX=9606 GN=DES	DES	21.05233333	6.467	0.887	Cluster3	0.65471844862422
O43866	CD5 antigen-like OS=Homo sapiens OX=9606 GN=CD5L	CD5L	0.836	1.1492	0.8774	Cluster6	0.950743136141577
Q14525	"Keratin, type I cuticular Ha3-II OS=Homo sapiens OX=9606 GN=KRT33B"	KRT33B	0.8445	0.692333333	0.835666667	Cluster5	0.31263746448533
Q16851	UTP--glucose-1-phosphate uridylyltransferase OS=Homo sapiens OX=9606 GN=UGP2	UGP2	1.257	1.1035	1.068	Cluster5	0.941070330652136
P02655	Apolipoprotein C-II OS=Homo sapiens OX=9606 GN=APOC2	APOC2	0.8132	0.9613	1.0578	Cluster1	0.910949024511781
P05362	Intercellular adhesion molecule 1 OS=Homo sapiens OX=9606 GN=ICAM1	ICAM1	1.0971	1.3423	1.0714	Cluster4	0.503785233397453
O95613	Pericentrin OS=Homo sapiens OX=9606 GN=PCNT	PCNT	1.575	1.757333333	1.417	Cluster4	0.905071763149891
P07327	Alcohol dehydrogenase 1A OS=Homo sapiens OX=9606 GN=ADH1A	ADH1A	1.088666667	1.283	1.469	Cluster1	0.775286872066134
O43709	Probable 18S rRNA (guanine-N(7))-methyltransferase OS=Homo sapiens OX=9606 GN=BUD23	BUD23	1.031	0.817	1.185	Cluster2	0.574839124423074
P11279	Lysosome-associated membrane glycoprotein 1 OS=Homo sapiens OX=9606 GN=LAMP1	LAMP1	1.1123	1.1715	0.9614	Cluster3	0.559758897258036
O60279	Sushi domain-containing protein 5 OS=Homo sapiens OX=9606 GN=SUSD5	SUSD5	1.224333333	1.26125	1.407333333	Cluster2	0.817030553108945
P18428	Lipopolysaccharide-binding protein OS=Homo sapiens OX=9606 GN=LBP	LBP	1.0004	1.358	1.3704	Cluster1	0.885190292725244
P20930	Filaggrin OS=Homo sapiens OX=9606 GN=FLG	FLG	1.214666667	1.206666667	2.654	Cluster2	0.993933926988586
Q86W24	"NACHT, LRR and PYD domains-containing protein 14 OS=Homo sapiens OX=9606 GN=NLRP14"	NLRP14	1.098	3.269	1.16075	Cluster6	0.784673162823516
Q08188	Protein-glutamine gamma-glutamyltransferase E OS=Homo sapiens OX=9606 GN=TGM3	TGM3	1.088	1.00025	1.436333333	Cluster2	0.923558134502097
P07858	Cathepsin B OS=Homo sapiens OX=9606 GN=CTSB	CTSB	1.032	1.180142857	0.976142857	Cluster4	0.940134307440559
P08727	"Keratin, type I cytoskeletal 19 OS=Homo sapiens OX=9606 GN=KRT19"	KRT19	0.495666667	0.57925	5.201	Cluster2	0.970462533554293
P02768	Serum albumin OS=Homo sapiens OX=9606 GN=ALB	ALB	1.1013	1.0162	0.8871	Cluster3	0.656367547667203
P08519	Apolipoprotein(a) OS=Homo sapiens OX=9606 GN=LPA	LPA	0.9619	1.0668	0.8707	Cluster4	0.906172434520451
P26447	Protein S100-A4 OS=Homo sapiens OX=9606 GN=S100A4	S100A4	0.9933	1.1731	1.0377	Cluster6	0.994816094479215
O76074	"cGMP-specific 3',5'-cyclic phosphodiesterase OS=Homo sapiens OX=9606 GN=PDE5A"	PDE5A	0.705333333	1.206333333	0.92025	Cluster6	0.729344057508156
P01009	Alpha-1-antitrypsin OS=Homo sapiens OX=9606 GN=SERPINA1	SERPINA1	0.9117	1.3938	1.2744	Cluster1	0.554075582754334
Q15819	Ubiquitin-conjugating enzyme E2 variant 2 OS=Homo sapiens OX=9606 GN=UBE2V2	UBE2V2	1.103714286	1.330857143	1.156333333	Cluster6	0.997302129442734
P69892	Hemoglobin subunit gamma-2 OS=Homo sapiens OX=9606 GN=HBG2	HBG2	1.02	1.316	0.965714286	Cluster4	0.699812831948581
Q5VWQ0	Lysine-specific demethylase 9 OS=Homo sapiens OX=9606 GN=RSBN1	RSBN1	0.157	0.6925	0.18	Cluster6	0.865060191758204
P08253	72 kDa type IV collagenase OS=Homo sapiens OX=9606 GN=MMP2	MMP2	0.9793	1.0992	0.9244	Cluster4	0.980939534533249
Q9NQ79	Cartilage acidic protein 1 OS=Homo sapiens OX=9606 GN=CRTAC1	CRTAC1	1.1686	1.0482	0.8135	Cluster3	0.782860760617437
P12830	Cadherin-1 OS=Homo sapiens OX=9606 GN=CDH1	CDH1	1.0922	1.1789	1.0163	Cluster4	0.91408227188001
P07195	L-lactate dehydrogenase B chain OS=Homo sapiens OX=9606 GN=LDHB	LDHB	1.1346	1.3631	1.4427	Cluster1	0.993397044685312
Q9NQC1	E3 ubiquitin-protein ligase Jade-2 OS=Homo sapiens OX=9606 GN=JADE2	JADE2	1.2627	0.9513	0.8543	Cluster5	0.864541492681813
P12814	Alpha-actinin-1 OS=Homo sapiens OX=9606 GN=ACTN1	ACTN1	0.672	0.758	1.76225	Cluster2	0.928443300227513
P52701	DNA mismatch repair protein Msh6 OS=Homo sapiens OX=9606 GN=MSH6	MSH6	1.021	1.062666667	1.246666667	Cluster2	0.837146649332327
P0DOY3	Immunoglobulin lambda constant 3 OS=Homo sapiens OX=9606 GN=IGLC3	IGLC3	0.9451	1.1693	0.9309	Cluster6	0.498512499086166
P60709	"Actin, cytoplasmic 1 OS=Homo sapiens OX=9606 GN=ACTB"	ACTB	1.0553	1.252	1.1088	Cluster6	0.984436924448203
P23526	Adenosylhomocysteinase OS=Homo sapiens OX=9606 GN=AHCY	AHCY	0.851	1.369666667	1.175	Cluster6	0.415980080174061
A0A075B6I4	Immunoglobulin lambda variable 10-54 OS=Homo sapiens OX=9606 GN=IGLV10-54	IGLV10-54	1.037333333	1.25425	0.978	Cluster4	0.843070223780436
P02730	Band 3 anion transport protein OS=Homo sapiens OX=9606 GN=SLC4A1	SLC4A1	0.8772	0.8177	1.2691	Cluster2	0.966326906652132
Q8NCA9	Zinc finger protein 784 OS=Homo sapiens OX=9606 GN=ZNF784	ZNF784	0.782	1.11675	1.256	Cluster1	0.991452210294388
Q76LX8	A disintegrin and metalloproteinase with thrombospondin motifs 13 OS=Homo sapiens OX=9606 GN=ADAMTS13	ADAMTS13	1.1377	1.1255	0.8839	Cluster3	0.99543465562675
P15924	Desmoplakin OS=Homo sapiens OX=9606 GN=DSP	DSP	1.0459	1.0387	1.7499	Cluster2	0.994518397145189
Q8WVV4	Protein POF1B OS=Homo sapiens OX=9606 GN=POF1B	POF1B	0.777	1.153333333	0.879	Cluster6	0.969923830971111
P68366	Tubulin alpha-4A chain OS=Homo sapiens OX=9606 GN=TUBA4A	TUBA4A	2.270833333	2.247571429	1.407571429	Cluster3	0.99179732138121
O60911	Cathepsin L2 OS=Homo sapiens OX=9606 GN=CTSV	CTSV	0.991	0.73	0.92	Cluster5	0.419808835753813
Q6KB66	"Keratin, type II cytoskeletal 80 OS=Homo sapiens OX=9606 GN=KRT80"	KRT80	1.119	1.014333333	1.51675	Cluster2	0.915290588192062
P08567	Pleckstrin OS=Homo sapiens OX=9606 GN=PLEK	PLEK	1.021666667	0.980857143	1.319428571	Cluster2	0.976042151720549
P21397	Amine oxidase [flavin-containing] A OS=Homo sapiens OX=9606 GN=MAOA	MAOA	0.642	0.834666667	1.065666667	Cluster1	0.716207678634599
P08758	Annexin A5 OS=Homo sapiens OX=9606 GN=ANXA5	ANXA5	1.524666667	1.17125	1.47	Cluster5	0.356728170503315
P20742	Pregnancy zone protein OS=Homo sapiens OX=9606 GN=PZP	PZP	0.7577	1.2715	0.7999	Cluster6	0.886425606267463
Q00722	"1-phosphatidylinositol 4,5-bisphosphate phosphodiesterase beta-2 OS=Homo sapiens OX=9606 GN=PLCB2"	PLCB2	1.0905	1.240666667	1.287	Cluster1	0.994331458126642
P31431	Syndecan-4 OS=Homo sapiens OX=9606 GN=SDC4	SDC4	1.238	2.118666667	0.951	Cluster4	0.978058235072992
Q8N436	Inactive carboxypeptidase-like protein X2 OS=Homo sapiens OX=9606 GN=CPXM2	CPXM2	1.001666667	1.055	1.228	Cluster2	0.744510459431753
O15031	Plexin-B2 OS=Homo sapiens OX=9606 GN=PLXNB2	PLXNB2	1.977666667	2.992	1.9025	Cluster4	0.450560028533218
Q8WZ42	Titin OS=Homo sapiens OX=9606 GN=TTN	TTN	1.025	0.8935	0.831333333	Cluster5	0.75770702644069
Q15404	Ras suppressor protein 1 OS=Homo sapiens OX=9606 GN=RSU1	RSU1	1.097333333	1.474666667	2.0165	Cluster1	0.648477830182443
Q96C19	EF-hand domain-containing protein D2 OS=Homo sapiens OX=9606 GN=EFHD2	EFHD2	0.847	0.91075	1.049666667	Cluster2	0.567596027575578
P01860	Immunoglobulin heavy constant gamma 3 OS=Homo sapiens OX=9606 GN=IGHG3	IGHG3	1.0244	1.1708	1.179	Cluster1	0.905040985135682
Q96JN2	Coiled-coil domain-containing protein 136 OS=Homo sapiens OX=9606 GN=CCDC136	CCDC136	1.064333333	1.18425	0.899333333	Cluster4	0.640239230462467
P09172	Dopamine beta-hydroxylase OS=Homo sapiens OX=9606 GN=DBH	DBH	1.0114	1.2093	0.9705	Cluster4	0.728167106104265
P06753	Tropomyosin alpha-3 chain OS=Homo sapiens OX=9606 GN=TPM3	TPM3	0.877	1.069666667	2.3495	Cluster2	0.835302134449182
Q8WWA0	Intelectin-1 OS=Homo sapiens OX=9606 GN=ITLN1	ITLN1	1.50575	1.284666667	1.543	Cluster2	0.400790838697539
P02810	Salivary acidic proline-rich phosphoprotein 1/2 OS=Homo sapiens OX=9606 GN=PRH1	PRH1	0.583333333	0.681714286	1.398	Cluster2	0.868333737467554
Q15485	Ficolin-2 OS=Homo sapiens OX=9606 GN=FCN2	FCN2	1.1393	1.1745	0.5545	Cluster3	0.961512455714166
Q01518	Adenylyl cyclase-associated protein 1 OS=Homo sapiens OX=9606 GN=CAP1	CAP1	0.623666667	0.788	1.516	Cluster2	0.727820350913128
P24592	Insulin-like growth factor-binding protein 6 OS=Homo sapiens OX=9606 GN=IGFBP6	IGFBP6	1.1706	1.0825	0.9822	Cluster3	0.511485403509468
P03973	Antileukoproteinase OS=Homo sapiens OX=9606 GN=SLPI	SLPI	1.062	1.193285714	0.971428571	Cluster4	0.975005362768063
P0DP04	Immunoglobulin heavy variable 3-43D OS=Homo sapiens OX=9606 GN=IGHV3-43D	IGHV3-43D	0.923	1.043666667	1.092666667	Cluster1	0.984093356442838
P13797	Plastin-3 OS=Homo sapiens OX=9606 GN=PLS3	PLS3	0.9535	1.858666667	1.82	Cluster1	0.8203711541802
Q4G0P3	Hydrocephalus-inducing protein homolog OS=Homo sapiens OX=9606 GN=HYDIN	HYDIN	0.958333333	1.04575	1.683666667	Cluster2	0.897383993955217
P63267	"Actin, gamma-enteric smooth muscle OS=Homo sapiens OX=9606 GN=ACTG2"	ACTG2	1.8707	1.6676	1.5733	Cluster5	0.771956282550149
Q86W92	Liprin-beta-1 OS=Homo sapiens OX=9606 GN=PPFIBP1	PPFIBP1	0.801	0.894	1.55525	Cluster2	0.884706729296585
Q9ULV0	Unconventional myosin-Vb OS=Homo sapiens OX=9606 GN=MYO5B	MYO5B	0.976166667	0.933142857	0.773428571	Cluster3	0.924829497833111
P02775	Platelet basic protein OS=Homo sapiens OX=9606 GN=PPBP	PPBP	0.8328	1.4875	0.5782	Cluster4	0.996966482924649
P0DOX5	Immunoglobulin gamma-1 heavy chain OS=Homo sapiens OX=9606	---	1.2631	1.3508	1.1058	Cluster4	0.50033777506257
P11684	Uteroglobin OS=Homo sapiens OX=9606 GN=SCGB1A1	SCGB1A1	1.126666667	1.03025	1.308666667	Cluster2	0.806175361374798
Q96GK7	Fumarylacetoacetate hydrolase domain-containing protein 2A OS=Homo sapiens OX=9606 GN=FAHD2A	FAHD2A	0.891333333	0.887666667	1.29625	Cluster2	0.994247498471603
P63104	14-3-3 protein zeta/delta OS=Homo sapiens OX=9606 GN=YWHAZ	YWHAZ	1.4775	1.8654	1.8627	Cluster1	0.849028011335685
Q8N1N4	"Keratin, type II cytoskeletal 78 OS=Homo sapiens OX=9606 GN=KRT78"	KRT78	0.918285714	0.937285714	1.361166667	Cluster2	0.977296267056991
Q9BYE9	Cadherin-related family member 2 OS=Homo sapiens OX=9606 GN=CDHR2	CDHR2	1.172	2.123333333	1.1735	Cluster6	0.674299372944627
P02649	Apolipoprotein E OS=Homo sapiens OX=9606 GN=APOE	APOE	0.9081	1.0566	0.9719	Cluster6	0.806089296415063
Q96KN2	Beta-Ala-His dipeptidase OS=Homo sapiens OX=9606 GN=CNDP1	CNDP1	1.0048	1.0217	0.8751	Cluster3	0.889366995061616
P32754	4-hydroxyphenylpyruvate dioxygenase OS=Homo sapiens OX=9606 GN=HPD	HPD	0.938166667	2.262571429	1.216857143	Cluster6	0.981047441563146
Q99798	"Aconitate hydratase, mitochondrial OS=Homo sapiens OX=9606 GN=ACO2"	ACO2	5.350333333	5.748	2.876	Cluster3	0.895145979504562
P20618	Proteasome subunit beta type-1 OS=Homo sapiens OX=9606 GN=PSMB1	PSMB1	1.030833333	1.189714286	1.075285714	Cluster6	0.981586732882076
P14550	Alcohol dehydrogenase [NADP(+)] OS=Homo sapiens OX=9606 GN=AKR1A1	AKR1A1	1.334666667	2.478333333	1.92375	Cluster6	0.564325929224182
P02745	Complement C1q subcomponent subunit A OS=Homo sapiens OX=9606 GN=C1QA	C1QA	1.0498	0.9782	0.8502	Cluster3	0.723829134174843
P48735	"Isocitrate dehydrogenase [NADP], mitochondrial OS=Homo sapiens OX=9606 GN=IDH2"	IDH2	3.610666667	3.303	1.802	Cluster3	0.975993176701755
P24043	Laminin subunit alpha-2 OS=Homo sapiens OX=9606 GN=LAMA2	LAMA2	0.984	1.258666667	0.953142857	Cluster4	0.529822226249029
P02671	Fibrinogen alpha chain OS=Homo sapiens OX=9606 GN=FGA	FGA	0.7789	0.9637	1.3784	Cluster2	0.487869879480701
P02748	Complement component C9 OS=Homo sapiens OX=9606 GN=C9	C9	0.973	0.9964	1.1243	Cluster2	0.886083174083058
P23297	Protein S100-A1 OS=Homo sapiens OX=9606 GN=S100A1	S100A1	6.121333333	5.55475	4.057666667	Cluster3	0.876027567065713
P30447	"HLA class I histocompatibility antigen, A-23 alpha chain OS=Homo sapiens OX=9606 GN=HLA-A"	HLA-A	1.559	0.91525	1.550333333	Cluster2	0.324904310357248
P37837	Transaldolase OS=Homo sapiens OX=9606 GN=TALDO1	TALDO1	0.9229	1.1652	0.9636	Cluster6	0.97975389266925
Q4LDE5	"Sushi, von Willebrand factor type A, EGF and pentraxin domain-containing protein 1 OS=Homo sapiens OX=9606 GN=SVEP1"	SVEP1	1.0612	1.2394	1.0729	Cluster6	0.824963098591338
P25789	Proteasome subunit alpha type-4 OS=Homo sapiens OX=9606 GN=PSMA4	PSMA4	0.873142857	1.804166667	1.151857143	Cluster6	0.900048824653062
Q06830	Peroxiredoxin-1 OS=Homo sapiens OX=9606 GN=PRDX1	PRDX1	1.0063	1.2189	1.1937	Cluster1	0.71710442105639
P35908	"Keratin, type II cytoskeletal 2 epidermal OS=Homo sapiens OX=9606 GN=KRT2"	KRT2	1.0858	1.0265	0.942	Cluster3	0.611347744440484
P25788	Proteasome subunit alpha type-3 OS=Homo sapiens OX=9606 GN=PSMA3	PSMA3	0.80375	1.215	0.946	Cluster6	0.88387124269867
P27487	Dipeptidyl peptidase 4 OS=Homo sapiens OX=9606 GN=DPP4	DPP4	1.0433	1.1177	0.9515	Cluster4	0.740833191790192
Q96JS3	PiggyBac transposable element-derived protein 1 OS=Homo sapiens OX=9606 GN=PGBD1	PGBD1	1.176	1.544666667	1.3895	Cluster6	0.527607611732624
Q5UIP0	Telomere-associated protein RIF1 OS=Homo sapiens OX=9606 GN=RIF1	RIF1	0.926666667	0.765333333	0.79325	Cluster5	0.88696072845669
P05452	Tetranectin OS=Homo sapiens OX=9606 GN=CLEC3B	CLEC3B	1.0846	1.0207	0.9046	Cluster3	0.724478525952767
P51884	Lumican OS=Homo sapiens OX=9606 GN=LUM	LUM	1.0616	1.122	0.9502	Cluster4	0.493745196387877
Q16594	Transcription initiation factor TFIID subunit 9 OS=Homo sapiens OX=9606 GN=TAF9	TAF9	1.2725	1.369	1.934333333	Cluster2	0.873293807935323
Q9ULD2	Microtubule-associated tumor suppressor 1 OS=Homo sapiens OX=9606 GN=MTUS1	MTUS1	0.907833333	0.926428571	0.754285714	Cluster3	0.901733568696779
P0DJI8	Serum amyloid A-1 protein OS=Homo sapiens OX=9606 GN=SAA1	SAA1	0.572714286	1.469833333	1.839714286	Cluster1	0.991465813313647
Q8IWV7	E3 ubiquitin-protein ligase UBR1 OS=Homo sapiens OX=9606 GN=UBR1	UBR1	1.218333333	0.83325	0.901	Cluster5	0.873465863492933
P54578	Ubiquitin carboxyl-terminal hydrolase 14 OS=Homo sapiens OX=9606 GN=USP14	USP14	1.31475	1.478	1.151	Cluster4	0.830521153263177
P08603	Complement factor H OS=Homo sapiens OX=9606 GN=CFH	CFH	0.9069	0.9393	1.0991	Cluster2	0.862518240821741
Q6UWP8	Suprabasin OS=Homo sapiens OX=9606 GN=SBSN	SBSN	1.083857143	0.991	0.941	Cluster5	0.717507213533857
P40197	Platelet glycoprotein V OS=Homo sapiens OX=9606 GN=GP5	GP5	0.753	1.297285714	0.793428571	Cluster6	0.872072209893864
P04278	Sex hormone-binding globulin OS=Homo sapiens OX=9606 GN=SHBG	SHBG	1.1663	1.1619	0.8388	Cluster3	0.988917462328084
Q9BY43	Charged multivesicular body protein 4a OS=Homo sapiens OX=9606 GN=CHMP4A	CHMP4A	0.896666667	1.031	0.80125	Cluster4	0.963311041479583
P08709	Coagulation factor VII OS=Homo sapiens OX=9606 GN=F7	F7	1.17025	1.392	1.085666667	Cluster4	0.951023096957601
P0C0L4	Complement C4-A OS=Homo sapiens OX=9606 GN=C4A	C4A	0.8965	1.0126	1.0223	Cluster1	0.925336540263834
P24821	Tenascin OS=Homo sapiens OX=9606 GN=TNC	TNC	1.0846	1.257	1.0377	Cluster4	0.829956780243672
P01112	GTPase HRas OS=Homo sapiens OX=9606 GN=HRAS	HRAS	1.313	1.4845	1.125666667	Cluster4	0.777717629664413
Q9UBR2	Cathepsin Z OS=Homo sapiens OX=9606 GN=CTSZ	CTSZ	1.016857143	1.212166667	0.988285714	Cluster4	0.599120587348628
Q9UPN3	"Microtubule-actin cross-linking factor 1, isoforms 1/2/3/5 OS=Homo sapiens OX=9606 GN=MACF1"	MACF1	1.311333333	0.941571429	1.335857143	Cluster2	0.356060708710946
O00338	Sulfotransferase 1C2 OS=Homo sapiens OX=9606 GN=SULT1C2	SULT1C2	1.504571429	1.552714286	1.286833333	Cluster3	0.786108574460652
P04003	C4b-binding protein alpha chain OS=Homo sapiens OX=9606 GN=C4BPA	C4BPA	0.8699	0.9306	1.0723	Cluster2	0.603252125449214
A2NJV5	Immunoglobulin kappa variable 2-29 OS=Homo sapiens OX=9606 GN=IGKV2-29	IGKV2-29	0.86375	1.682666667	1.098	Cluster6	0.925762254265627
Q13740	CD166 antigen OS=Homo sapiens OX=9606 GN=ALCAM	ALCAM	1.0782	1.2285	0.9676	Cluster4	0.955906243385044
A0A0B4J1U7	Immunoglobulin heavy variable 6-1 OS=Homo sapiens OX=9606 GN=IGHV6-1	IGHV6-1	1.233333333	1.2855	1.006333333	Cluster3	0.783046115943156
P0C0L5	Complement C4-B OS=Homo sapiens OX=9606 GN=C4B	C4B	0.8775	0.9767	1.0561	Cluster1	0.827991389923656
P07359	Platelet glycoprotein Ib alpha chain OS=Homo sapiens OX=9606 GN=GP1BA	GP1BA	1.1005	1.2949	1.1271	Cluster6	0.945094036468334
P23470	Receptor-type tyrosine-protein phosphatase gamma OS=Homo sapiens OX=9606 GN=PTPRG	PTPRG	1.029	1.0853	0.9395	Cluster4	0.590882501790215
P55290	Cadherin-13 OS=Homo sapiens OX=9606 GN=CDH13	CDH13	1.0505	1.1166	0.908	Cluster3	0.471927193105406
P02750	Leucine-rich alpha-2-glycoprotein OS=Homo sapiens OX=9606 GN=LRG1	LRG1	0.9723	1.1113	1.1473	Cluster1	0.991523238576718
O14810	Complexin-1 OS=Homo sapiens OX=9606 GN=CPLX1	CPLX1	1.150666667	1.361	1.09075	Cluster4	0.853020943893104
Q4G0X9	Coiled-coil domain-containing protein 40 OS=Homo sapiens OX=9606 GN=CCDC40	CCDC40	0.859285714	1.1085	0.912285714	Cluster6	0.997607642317703
Q6ZP01	RNA-binding protein 44 OS=Homo sapiens OX=9606 GN=RBM44	RBM44	1.11625	1.046333333	0.899666667	Cluster3	0.783378629575758
Q75LS8	Putative FK506-binding protein 9-like protein OS=Homo sapiens OX=9606 GN=FKBP9P1	FKBP9P1	0.986333333	0.767666667	0.8435	Cluster5	0.729395524441086
Q8TE56	A disintegrin and metalloproteinase with thrombospondin motifs 17 OS=Homo sapiens OX=9606 GN=ADAMTS17	ADAMTS17	0.864	1.076	0.914333333	Cluster6	0.995910977009794
P01033	Metalloproteinase inhibitor 1 OS=Homo sapiens OX=9606 GN=TIMP1	TIMP1	1.0256	1.6517	0.9663	Cluster4	0.520167568130532
Q9H1R2	Dual specificity protein phosphatase 15 OS=Homo sapiens OX=9606 GN=DUSP15	DUSP15	0.237	0.800333333	0.30475	Cluster6	0.991174792644298
P78324	Tyrosine-protein phosphatase non-receptor type substrate 1 OS=Homo sapiens OX=9606 GN=SIRPA	SIRPA	1.09	1.454666667	0.89025	Cluster4	0.98892938561519
P33151	Cadherin-5 OS=Homo sapiens OX=9606 GN=CDH5	CDH5	1.4778	0.8878	0.8538	Cluster5	0.986783537877652
P19320	Vascular cell adhesion protein 1 OS=Homo sapiens OX=9606 GN=VCAM1	VCAM1	1.058	1.2709	1.0243	Cluster4	0.628035338414545
Q5VSP4	Putative lipocalin 1-like protein 1 OS=Homo sapiens OX=9606 GN=LCN1P1	LCN1P1	1.413	1.646	1.09575	Cluster4	0.606457477347457
