# Supplementary material for: Investigation of Specific Proteins Related to Different Types of Coronary Atherosclerosis
Source: Front Cardiovasc Med. 2021 Oct 22;8:758035. doi: 10.3389/fcvm.2021.758035 (PMC8569131; doi:10.3389/fcvm.2021.758035)
Supplement: Supplementary Table 4 — Identified_information. [file Table_4.XLSX]

## Sheet: Protein_quant
Protein information				C1										T2										T3										T2/C1		T3/C1		T3/T2
Protein accession	Protein description	Gene name	MW [kDa]	ZZM_C1	WXM_C1	YCH_C1	LJS_C1	LYF_C1	QJ_C1	QZF_C1	WYM_C1	LDH_C1	WYK_C1	LQF_T2	FDL_T2	PLC_T2	QWX_T2	LSJ_T2	NZQ_T2	ZSL_T2	WJM_T2	LML_T2	XHC_T2	LHB_T3	ZDY_T3	HZH_T3	WQS_T3	QFW_T3	YSC_T3	QWX_T3	ZFL_T3	SFK_T3	TXJ_T3	Ratio	P value	Ratio	P value	Ratio	P value
P02656	Apolipoprotein C-III OS=Homo sapiens OX=9606 GN=APOC3	APOC3	10.852	0.994	1.259	0.883	0.424	0.915	0.616	0.406	0.481	1.026	0.848	1.035	0.49	1.128	1.003	1.025	0.815	1.232	1.158	0.637	0.87	0.852	0.559	0.818	1.003	0.987	2.588	0.918	0.713	1.429	1.625	1.196	0.191138	1.464	0.079797	1.223	0.41952
Q16706	Alpha-mannosidase 2 OS=Homo sapiens OX=9606 GN=MAN2A1	MAN2A1	131.14	1.199	0.946	1.096	1.181	1.231	1.358	0.845	1.104	0.957	0.946	1.219	1.627	1.443	1.038	1.337	1.306	1.181	0.94	1.107	1.005	1.184	1.138	1.391	1.257	1.03	0.982	1.171	0.901	0.851	1.082	1.123	0.133265	1.011	0.87088	0.9	0.175898
P30101	Protein disulfide-isomerase A3 OS=Homo sapiens OX=9606 GN=PDIA3	PDIA3	56.782	0.995	1.044	0.921	1.38	1.212	1.035	1.391	1.215	0.925	2.171	0.915	0.976	0.923	0.864	0.997	1.417	0.99	1.069	2.346	2.169	1.035	0.98	1.131	1.517	0.834	1.386	0.847	1.01	1.327	1.177	1.031	0.97962	0.915	0.487	0.888	0.60204
Q9UNH6	Sorting nexin-7 OS=Homo sapiens OX=9606 GN=SNX7	SNX7	45.302	1.273	0.944	1.102								1.043	0.828	0.927								1.269	1.266	1.093	1.104							0.843	0.1988	1.069	0.44764	1.268	0.023204
P10916	"Myosin regulatory light chain 2, ventricular/cardiac muscle isoform OS=Homo sapiens OX=9606 GN=MYL2"	MYL2	18.789
P28072	Proteasome subunit beta type-6 OS=Homo sapiens OX=9606 GN=PSMB6	PSMB6	25.357				1.022	1.138	1.134								1.183	0.9	1.042	0.99								0.993	1.219	0.904				0.937	0.39256	0.946	0.54836	1.01	0.95008
P00736	Complement C1r subcomponent OS=Homo sapiens OX=9606 GN=C1R	C1R	80.118	1.099	0.926	1.06	1.278	1.143	1.104	0.975	1.091	1.01	1.086	0.851	0.58	0.832	0.975	0.841	0.924	0.929	0.945	0.745	1.094	0.954	0.885	0.79	0.93	0.921	0.947	0.874	0.88	1.105	0.945	0.809	0.0021198	0.857	0.00093762	1.059	0.29432
P05155	Plasma protease C1 inhibitor OS=Homo sapiens OX=9606 GN=SERPING1	SERPING1	55.154	0.98	0.997	0.97	0.905	0.961	1.135	0.989	0.819	0.962	0.997	1.088	1.338	0.843	0.995	1.182	1.146	0.853	0.951	0.915	0.966	1.134	1.278	1.137	1.047	1.188	1.029	1.041	1.106	0.933	1.052	1.058	0.37598	1.127	0.0057022	1.065	0.21908
P0DOX5	Immunoglobulin gamma-1 heavy chain OS=Homo sapiens OX=9606	---	49.328	1.366	1.506	2.364	1.479	0.762	0.892	1.179	1.188	1.149	0.746	1.685	2.306	1.22	0.829	0.745	0.873	1.11	1.688	1.986	1.066	1.184	1.014	1.368	1.393	0.984	0.962	0.66	1.318	1.201	0.974	1.069	0.74514	0.875	0.46548	0.819	0.29896
Q6T311	ADP-ribosylation factor-like protein 9 OS=Homo sapiens OX=9606 GN=ARL9	ARL9	20.755							0.979	1.063	1.075	0.899								1.271	1.094	1.072								0.951	0.963	0.977	1.141	0.105139	0.96	0.4729	0.841	0.088424
P80723	Brain acid soluble protein 1 OS=Homo sapiens OX=9606 GN=BASP1	BASP1	22.693	0.937	0.815	1.297				0.787	0.81	0.719	0.938	0.94	1.558	0.809					1.027	1.049	0.752	0.853	0.786	0.868	0.764				0.886	0.99	0.725	1.136	0.37608	0.932	0.49506	0.82	0.172105
P01019	Angiotensinogen OS=Homo sapiens OX=9606 GN=AGT	AGT	53.154	1.032	0.92	1.078	1.183	0.855	1.111	0.908	0.954	1.098	0.927	1.249	1.488	0.944	1.065	1.001	1.24	1.077	1.027	0.867	0.854	1.045	1.104	1.146	1.04	0.884	1.245	1.06	1.032	0.946	1.068	1.074	0.34368	1.05	0.28284	0.978	0.84106
Q13449	Limbic system-associated membrane protein OS=Homo sapiens OX=9606 GN=LSAMP	LSAMP	37.393	1.517	1.429	1.281				0.968	1.098	0.879	1.038	1.503	2.988	1.261					1.248	1.22	0.91	1.13	1.064	1.405	1.007				0.953	0.956	1.083	1.297	0.2669	0.925	0.47782	0.713	0.1775
O94868	F-BAR and double SH3 domains protein 2 OS=Homo sapiens OX=9606 GN=FCHSD2	FCHSD2	84.275							1.209	1.035	1.085	1.212								1.109	0.913	1.205								1.068	1.103	1.323	0.948	0.51558	1.026	0.76104	1.083	0.48378
Q9UQN3	Charged multivesicular body protein 2b OS=Homo sapiens OX=9606 GN=CHMP2B	CHMP2B	23.906							1.051	0.665	1.226	1.016								1.105	1.081	0.915								1.267	0.931	1.233	1.045	0.70922	1.156	0.40514	1.106	0.45454
Q07954	Prolow-density lipoprotein receptor-related protein 1 OS=Homo sapiens OX=9606 GN=LRP1	LRP1	504.6	1.043	1.082	0.904	1.157	0.998	1.001	1.02	1.03	0.94	0.828	1.118	1.785	1.036	1.142	0.914	1.014	1.036	1.057	0.975	1.014	1.115	0.877	1.023	0.928	1.05	1.142	0.965	1.042	1.048	0.947	1.109	0.186803	1.013	0.72588	0.914	0.25938
P20929	Nebulin OS=Homo sapiens OX=9606 GN=NEB	NEB	772.91	0.778	0.887	0.963								0.719	0.73	0.997								1.175	2.196	1.084	1.293							0.931	0.55348	1.64	0.066256	1.762	0.049558
Q6ZTR5	Cilia- and flagella-associated protein 47 OS=Homo sapiens OX=9606 GN=CFAP47	CFAP47	361.62
Q86TH1	ADAMTS-like protein 2 OS=Homo sapiens OX=9606 GN=ADAMTSL2	ADAMTSL2	104.62	1.08	0.939	1.003	1.21	1.185	0.873					1.299	2.844	0.956	1.155	0.913	1.005	0.993				0.902	0.932	0.902	1.012	1.105	0.962	1.228				1.249	0.38536	0.96	0.5675	0.768	0.26972
P00748	Coagulation factor XII OS=Homo sapiens OX=9606 GN=F12	F12	67.791	0.606	0.636	1.101	0.827	0.705	0.864	0.999	1.815	1.325	0.673	0.751	0.524	1.399	1.089	0.843	1.639	0.883	0.624	0.867	0.687	0.825	0.545	0.589	0.505	0.714	1.387	1.118	0.633	1.628	1.012	0.974	0.8809	0.938	0.6416	0.962	0.74342
Q14315	Filamin-C OS=Homo sapiens OX=9606 GN=FLNC	FLNC	291.02
Q9Y6R7	IgGFc-binding protein OS=Homo sapiens OX=9606 GN=FCGBP	FCGBP	572.01	1.288	0.823	0.855				0.783	0.982	0.901	1.279	0.929	1.826	1.07					1.449	1.592	0.842	1.101	0.622	0.857	1.07				0.735	1.087	1.066	1.301	0.12318	0.946	0.62544	0.727	0.071998
Q14515	SPARC-like protein 1 OS=Homo sapiens OX=9606 GN=SPARCL1	SPARCL1	75.207	0.928	0.937	1.033	0.899	1.068	1.29	0.83	1.08	0.973	0.997	1.338	1.873	0.941	1.199	0.884	1.063	0.981	1.134	1.162	1.079	0.891	0.824	1.008	0.682	0.93	1.125	0.979	0.779	0.998	1.061	1.161	0.09996	0.924	0.20102	0.796	0.0176839
P47929	Galectin-7 OS=Homo sapiens OX=9606 GN=LGALS7	LGALS7	15.075
P03952	Plasma kallikrein OS=Homo sapiens OX=9606 GN=KLKB1	KLKB1	71.369	1.295	1.193	0.936	1.053	0.824	1.027	0.92	0.814	1.08	1.044	0.9	0.609	1.106	0.949	1.071	0.913	1.066	1.033	0.788	0.922	0.994	0.895	1.124	0.923	1.007	0.926	0.908	0.975	0.859	0.942	0.919	0.24578	0.938	0.29648	1.021	0.61752
P01008	Antithrombin-III OS=Homo sapiens OX=9606 GN=SERPINC1	SERPINC1	52.602	1.124	1.169	0.79	0.947	1.063	1.162	1.141	1.19	1.115	1.184	0.76	0.711	0.781	0.756	1.244	1.022	0.731	0.854	0.928	1.004	1.022	1.027	1.161	1.015	1.01	1.102	1.13	1.237	1.057	1.023	0.808	0.0056189	0.991	0.92384	1.227	0.0047229
Q5T2N8	ATPase family AAA domain-containing protein 3C OS=Homo sapiens OX=9606 GN=ATAD3C	ATAD3C	46.379							1.146	1.092	1.065	1.115								1.027	0.959	0.875								0.628	1.131	1.328	0.863	0.018061	0.932	0.65524	1.079	0.90314
P02751	Fibronectin OS=Homo sapiens OX=9606 GN=FN1	FN1	262.62	1.823	0.731	0.761	1.012	1.308	1.008	0.904	2.287	0.952	0.878	0.703	0.661	0.523	0.759	0.744	0.82	0.793	0.773	0.928	1.041	0.746	0.752	0.87	1.708	0.929	1.27	0.768	0.823	1.057	0.933	0.664	0.0145641	0.845	0.36588	1.273	0.043461
Q9NVE4	Coiled-coil domain-containing protein 87 OS=Homo sapiens OX=9606 GN=CCDC87	CCDC87	96.401	1.011	1.271	1.518								1.868	1.47	1.071								0.942	0.822	1.257	0.989							1.16	0.53036	0.791	0.167099	0.682	0.082959
P12821	Angiotensin-converting enzyme OS=Homo sapiens OX=9606 GN=ACE	ACE	149.71	0.808	0.911	0.896	1.006	1.102	0.88					1.272	1.224	0.957	1.142	1.002	1.092	1.242				0.974	0.844	0.985	0.809	1.119	0.892	1.194				1.213	0.0089555	1.043	0.6054	0.86	0.04222
Q9BSK2	Solute carrier family 25 member 33 OS=Homo sapiens OX=9606 GN=SLC25A33	SLC25A33	35.375				0.486	0.461	0.594								0.767	1.229	0.357	1.205								0.623	1.278	0.664				1.732	0.25616	1.665	0.130538	0.961	0.9745
P04259	"Keratin, type II cytoskeletal 6B OS=Homo sapiens OX=9606 GN=KRT6B"	KRT6B	60.066	0.66	0.654	0.732								0.629	0.725	0.668								0.928	0.612	0.677	10.568							0.988	0.83492	4.687	0.35668	4.742	0.3501
P10645	Chromogranin-A OS=Homo sapiens OX=9606 GN=CHGA	CHGA	50.688	0.946	0.856	0.827	0.754	1.001	0.723	1.061	1.118	0.885	0.843	0.888	1.107	0.927	0.898	0.871	0.895	1.01	0.894	1.037	0.983	0.919	1.107	0.948	0.904	0.801	0.831	0.937	0.991	0.864	1.047	1.055	0.26318	1.037	0.4643	0.983	0.65322
A0A075B6P5	Immunoglobulin kappa variable 2-28 OS=Homo sapiens OX=9606 GN=IGKV2-28	IGKV2-28	12.957				0.925	0.842	0.797								0.704	0.846	0.805	1.023								0.77	0.901	0.529				0.988	0.85352	0.858	0.34522	0.868	0.3764
A6NGB9	WAS/WASL-interacting protein family member 3 OS=Homo sapiens OX=9606 GN=WIPF3	WIPF3	49.457				0.55	0.757	1.11								1.656	0.557	0.636	0.974								1.101	0.652	1.32				1.186	0.74154	1.271	0.46004	1.072	0.73464
Q13813	"Spectrin alpha chain, non-erythrocytic 1 OS=Homo sapiens OX=9606 GN=SPTAN1"	SPTAN1	284.54	1.102	1.009	1.282								1.53	1.126	1.58								1.148	1.29	1.218	1.519							1.248	0.168979	1.144	0.20652	0.916	0.50892
P11362	Fibroblast growth factor receptor 1 OS=Homo sapiens OX=9606 GN=FGFR1	FGFR1	91.867				1.082	0.87	0.989	1.016	0.951	0.958	0.932				0.806	1.066	1.034	0.933	1.063	1.06	1.044					0.926	1.647	1.049	0.965	0.987	0.985	1.031	0.56864	1.126	0.3291	1.092	0.45178
P12273	Prolactin-inducible protein OS=Homo sapiens OX=9606 GN=PIP	PIP	16.572	1.542	1.068	1.146	1.231	1.264	1.303					1.101	2.033	1.254	1.039	0.95	1.219	1.283				1.021	1.325	1.235	1.251	1.003	1.424	1.198				1.007	0.90092	0.96	0.56888	0.952	0.7982
Q9NRM7	Serine/threonine-protein kinase LATS2 OS=Homo sapiens OX=9606 GN=LATS2	LATS2	120.13	1.331	1.126	0.841				0.843	0.879	0.86	0.845	0.824	1.062	0.938					1.059	0.733	0.917	0.971	0.923	0.925	1.133				0.901	0.928	0.797	0.96	0.71932	0.978	0.88704	1.019	0.74958
P22626	Heterogeneous nuclear ribonucleoproteins A2/B1 OS=Homo sapiens OX=9606 GN=HNRNPA2B1	HNRNPA2B1	37.429
P20594	Atrial natriuretic peptide receptor 2 OS=Homo sapiens OX=9606 GN=NPR2	NPR2	117.02
P16157	Ankyrin-1 OS=Homo sapiens OX=9606 GN=ANK1	ANK1	206.26
Q9UPT6	C-Jun-amino-terminal kinase-interacting protein 3 OS=Homo sapiens OX=9606 GN=MAPK8IP3	MAPK8IP3	147.46
P40926	"Malate dehydrogenase, mitochondrial OS=Homo sapiens OX=9606 GN=MDH2"	MDH2	35.503				1.039	0.884	0.807								1.079	1.408	0.743	0.992								1.277	1.046	1.234				1.16	0.47912	1.303	0.050361	1.123	0.43772
O60716	Catenin delta-1 OS=Homo sapiens OX=9606 GN=CTNND1	CTNND1	108.17
P01876	Immunoglobulin heavy constant alpha 1 OS=Homo sapiens OX=9606 GN=IGHA1	IGHA1	37.654	0.655	1.049	0.948	0.885	0.595	0.536	0.958	0.919	1.344	0.896	1.796	1.303	0.671	0.647	0.987	1.05	0.926	1.003	1.207	1.186	1.109	0.648	1.09	1.591	0.94	0.91	0.714	1.197	0.773	0.92	1.227	0.146857	1.126	0.3368	0.918	0.55262
A6NKX1	Protein FAM223B OS=Homo sapiens OX=9606 GN=FAM223B	FAM223B	13.778	0.956	1.006	0.908								0.998	1.122	1.135								0.949	1.093	0.85	1.34							1.134	0.06892	1.106	0.49758	0.975	0.76516
Q96DR5	BPI fold-containing family A member 2 OS=Homo sapiens OX=9606 GN=BPIFA2	BPIFA2	27.011				0.296	0.897	0.409								0.655	1.274	0.347	0.441								1.032	16.186	1.009				1.272	0.62602	11.378	0.160782	8.945	0.143941
P02792	Ferritin light chain OS=Homo sapiens OX=9606 GN=FTL	FTL	20.019	1.059	0.799	1.028	1.758	0.816	0.797	1.067	0.961	0.922	1.023	0.959	2.114	0.963	1.039	0.849	2.013	1.339	1.225	1.186	1.099	0.804	0.803	0.827	0.988	0.898	0.888	1.092	0.824	1.034	1.112	1.25	0.109377	0.906	0.35364	0.725	0.0192229
P49257	Protein ERGIC-53 OS=Homo sapiens OX=9606 GN=LMAN1	LMAN1	57.548	0.989	1.031	0.89								1.547	1.27	1.102								0.867	0.996	1.512	1.3							1.347	0.05452	1.205	0.3322	0.895	0.49486
P01023	Alpha-2-macroglobulin OS=Homo sapiens OX=9606 GN=A2M	A2M	163.29	0.822	0.789	0.828	1.354	1.151	0.951	1.197	1.2	0.769	0.884	1.545	1.503	0.869	1.11	0.889	1.03	0.83	1.065	3.295	0.926	0.85	0.732	0.978	0.788	0.992	1.12	0.91	1.416	1.016	1.064	1.313	0.20664	0.992	0.95904	0.755	0.191281
Q14160	Protein scribble homolog OS=Homo sapiens OX=9606 GN=SCRIB	SCRIB	174.88	0.71	0.811	1.165								1.072	1.385	1.206								0.773	0.913	1.097	0.854							1.364	0.119081	1.016	0.8525	0.745	0.038842
A0A0C4DH25	Immunoglobulin kappa variable 3D-20 OS=Homo sapiens OX=9606 GN=IGKV3D-20	IGKV3D-20	12.515				1.469	1.081	1.391								0.99	0.969	1.017	1.237								0.944	0.972	1.049				0.802	0.0893	0.752	0.049756	0.938	0.44102
P00441	Superoxide dismutase [Cu-Zn] OS=Homo sapiens OX=9606 GN=SOD1	SOD1	15.936	0.928	0.703	0.727	1.309	0.909	1.046	0.969	1.456	0.835	0.772	1.108	1.529	1.824	0.816	0.876	1.07	0.906	1.21	1.612	1.06	0.877	0.873	1.13	1.12	0.907	1.004	0.898	1.023	0.966	1.1	1.244	0.083065	1.025	0.57676	0.824	0.103381
Q9H2F9	Coiled-coil domain-containing protein 68 OS=Homo sapiens OX=9606 GN=CCDC68	CCDC68	38.869				1.219	1.265	1.012								0.756	1.109	0.784	1.453								0.74	0.876	0.528				0.88	0.44298	0.613	0.036841	0.697	0.178976
P51587	Breast cancer type 2 susceptibility protein OS=Homo sapiens OX=9606 GN=BRCA2	BRCA2	384.2				1.182	1.049	1.141	1.344	0.699	1.361	0.99				1.088	0.756	1.526	1.038	1.247	1.515	0.848					0.827	1.415	1.066	1.207	1.198	1.587	1.032	0.87234	1.097	0.48158	1.062	0.62552
P49746	Thrombospondin-3 OS=Homo sapiens OX=9606 GN=THBS3	THBS3	104.2	0.283	0.615	2.833	0.333	0.577	0.366	0.567	1.103	0.853	0.383	1.975	0.546	1.956	2.739	0.327	0.722	2.225	1.218	0.759	0.63	0.553	0.439	0.392	1.123	0.676	0.641	0.373	0.263	0.319	0.235	1.655	0.095362	0.634	0.26696	0.383	0.0055415
P01714	Immunoglobulin lambda variable 3-19 OS=Homo sapiens OX=9606 GN=IGLV3-19	IGLV3-19	12.042	1.028	1.094	1.696	1.245	1.006	0.855					1.113	2.169	0.797	0.912	0.923	0.672	1.88				0.852	0.788	0.933	0.737	0.916	1.112	0.719				1.048	0.93508	0.75	0.02782	0.715	0.187278
Q16543	Hsp90 co-chaperone Cdc37 OS=Homo sapiens OX=9606 GN=CDC37	CDC37	44.468
P62258	14-3-3 protein epsilon OS=Homo sapiens OX=9606 GN=YWHAE	YWHAE	29.174	1.065	0.949	0.918	1.208	1.736	1.921					1.231	2.833	1.577	0.87	1.584	1.03	1.589				1.413	1.457	1.505	2.33	1.127	1.16	0.454				1.178	0.49012	1.038	0.96088	0.882	0.53524
Q96NN9	Apoptosis-inducing factor 3 OS=Homo sapiens OX=9606 GN=AIFM3	AIFM3	66.79
P17174	"Aspartate aminotransferase, cytoplasmic OS=Homo sapiens OX=9606 GN=GOT1"	GOT1	46.247							1.038	1.008	0.953	0.942								0.969	1.515	1.039								1.575	0.906	0.923	1.192	0.3821	1.152	0.6161	0.966	0.84082
Q9UBW5	Bridging integrator 2 OS=Homo sapiens OX=9606 GN=BIN2	BIN2	61.874	0.885	0.957	1.382								0.81	0.988	1.08								1.338	2.286	0.937	1.099							0.893	0.56552	1.317	0.4035	1.475	0.22192
O75326	Semaphorin-7A OS=Homo sapiens OX=9606 GN=SEMA7A	SEMA7A	74.823	0.702	0.708	0.835				1.142	1.072	0.932	0.94	0.949	1.916	0.853					1.348	1.437	1.049	0.582	0.683	0.918	0.838				0.961	0.983	0.865	1.392	0.046895	0.921	0.43586	0.662	0.016759
P02452	Collagen alpha-1(I) chain OS=Homo sapiens OX=9606 GN=COL1A1	COL1A1	138.94	0.96	0.841	0.654				1.304	1.256	0.869	1.151	1.121	2.14	0.898					1.038	1.503	0.904	0.812	0.621	0.848	0.788				1.09	0.997	1.053	1.261	0.233	0.883	0.3554	0.7	0.056702
Q9P0K7	Ankycorbin OS=Homo sapiens OX=9606 GN=RAI14	RAI14	110.04							0.908	0.826	1.016	0.915								0.705	0.712	0.717								0.756	0.812	0.771	0.776	0.0098167	0.851	0.030263	1.096	0.0139796
P49619	Diacylglycerol kinase gamma OS=Homo sapiens OX=9606 GN=DGKG	DGKG	89.123	1.105	0.517	0.433								0.38	1.088	0.392								1.586	0.911	0.468	0.732							0.905	0.76948	1.349	0.48492	1.491	0.34862
P16930	Fumarylacetoacetase OS=Homo sapiens OX=9606 GN=FAH	FAH	46.374	0.912	0.948	1.057	1.088	0.947	1.221	0.861	0.993	0.991	0.81	1.146	4.928	1.039	1.07	1.01	1.078	1.202	0.874	2.034	1.185	1.125	1.049	0.961	0.919	1.124	1.102	1.152	0.787	0.853	0.866	1.584	0.095282	1.011	0.87482	0.638	0.103298
P07202	Thyroid peroxidase OS=Homo sapiens OX=9606 GN=TPO	TPO	102.96							0.657	1.158	1.162	1.158								1.036	0.58	0.916								0.514	0.777	0.597	0.816	0.40162	0.609	0.056699	0.746	0.2622
Q8N163	Cell cycle and apoptosis regulator protein 2 OS=Homo sapiens OX=9606 GN=CCAR2	CCAR2	102.9							0.693	0.968	0.959	0.672								2.596	0.803	0.839								0.571	0.615	0.516	1.716	0.2996	0.689	0.035143	0.402	0.190358
Q86UD1	Out at first protein homolog OS=Homo sapiens OX=9606 GN=OAF	OAF	30.688	1.288	1.043	1.514	1.21	1.207	1.192	0.806	0.936	0.93	0.941	1.013	1.432	1.26	1.29	0.883	1.205	1.144	0.8	0.924	0.994	1.36	1.275	1.077	1.483	1.316	1.245	1.206	0.863	0.873	1.341	0.989	0.90444	1.088	0.31898	1.1	0.26174
O14757	Serine/threonine-protein kinase Chk1 OS=Homo sapiens OX=9606 GN=CHEK1	CHEK1	54.433
A0A0C4DH31	Immunoglobulin heavy variable 1-18 OS=Homo sapiens OX=9606 GN=IGHV1-18	IGHV1-18	12.82	0.891	1.203	1.173	1.256	1.009	0.668	0.967	1.089	1.094	0.677	1.487	1.855	0.674	0.858	0.745	0.769	1.024	1.651	1.932	0.816	0.783	0.715	1.429	1.216	1.034	0.669	0.604	0.92	1.122	0.679	1.178	0.47676	0.915	0.3705	0.776	0.195143
Q9Y5X1	Sorting nexin-9 OS=Homo sapiens OX=9606 GN=SNX9	SNX9	66.591							1.712	0.788	1.729	0.986								1.397	1.796	0.999								1.114	1.384	1.692	1.072	0.7354	1.071	0.68108	1	0.9521
P36222	Chitinase-3-like protein 1 OS=Homo sapiens OX=9606 GN=CHI3L1	CHI3L1	42.625
P20815	Cytochrome P450 3A5 OS=Homo sapiens OX=9606 GN=CYP3A5	CYP3A5	57.108							3.948	2.026	1.6	1.533								2.502	1.764	1.838								2.177	1.249	1.07	0.894	0.87254	0.658	0.27298	0.737	0.23104
P14780	Matrix metalloproteinase-9 OS=Homo sapiens OX=9606 GN=MMP9	MMP9	78.457	0.803	0.655	1.705	0.884	0.737	0.895	0.864	1.591	0.742	0.75	0.997	1.432	0.849	1.29	0.626	1.641	3.064	0.852	0.831	0.559	0.968	0.676	0.785	0.986	0.607	1.163	0.609	1.082	0.639	0.712	1.261	0.41576	0.855	0.3231	0.678	0.127017
Q86U17	Serpin A11 OS=Homo sapiens OX=9606 GN=SERPINA11	SERPINA11	46.989
P11279	Lysosome-associated membrane glycoprotein 1 OS=Homo sapiens OX=9606 GN=LAMP1	LAMP1	44.882	1.043	1.172	1.039	1.366	1.123	1.121	0.993	1.029	1.114	1.123	1.241	1.504	1.122	1.205	1.027	1.161	1.144	1.116	1.171	1.024	0.859	0.847	1.089	0.726	0.947	1.114	1.004	1.004	1.085	0.939	1.053	0.27668	0.864	0.0089975	0.821	0.00182064
Q9HCS5	Band 4.1-like protein 4A OS=Homo sapiens OX=9606 GN=EPB41L4A	EPB41L4A	79.058
P06734	Low affinity immunoglobulin epsilon Fc receptor OS=Homo sapiens OX=9606 GN=FCER2	FCER2	36.468
Q9NQC1	E3 ubiquitin-protein ligase Jade-2 OS=Homo sapiens OX=9606 GN=JADE2	JADE2	87.465	1.518	1.533	1.098	1.563	1.096	1.141	1.218	1.138	1.349	0.973	0.962	1.141	0.846	0.803	0.849	0.807	1.029	1.332	0.936	0.808	0.668	0.642	1.022	1.041	0.853	0.771	0.61	1.024	1.099	0.813	0.753	0.00138142	0.677	0.00022351	0.898	0.2056
P05060	Secretogranin-1 OS=Homo sapiens OX=9606 GN=CHGB	CHGB	78.275
O95170	CMT1A duplicated region transcript 1 protein OS=Homo sapiens OX=9606 GN=CDRT1	CDRT1	85.369
P21397	Amine oxidase [flavin-containing] A OS=Homo sapiens OX=9606 GN=MAOA	MAOA	59.681							0.4	0.297	1.141	0.73								1.312	0.473	0.719								0.693	1.288	1.216	1.3	0.50842	1.66	0.184365	1.277	0.45206
Q9Y231	"Alpha-(1,3)-fucosyltransferase 9 OS=Homo sapiens OX=9606 GN=FUT9"	FUT9	42.071							0.948	0.813	0.833	0.815								0.901	0.901	0.927								0.902	0.911	0.951	1.067	0.187521	1.081	0.139199	1.013	0.54038
Q96JN2	Coiled-coil domain-containing protein 136 OS=Homo sapiens OX=9606 GN=CCDC136	CCDC136	134.04				1.689	0.742	0.762								1.056	1.107	1.038	1.536								0.867	1.071	0.76				1.113	0.52554	0.845	0.74372	0.759	0.104822
Q01518	Adenylyl cyclase-associated protein 1 OS=Homo sapiens OX=9606 GN=CAP1	CAP1	51.901	0.828	0.662	0.381								0.541	1.118	0.705								1.762	1.322	0.965	2.015							1.263	0.48992	2.431	0.021637	1.924	0.053064
P03973	Antileukoproteinase OS=Homo sapiens OX=9606 GN=SLPI	SLPI	14.326	1.032	0.986	1.072	1.293	0.771	1.218					1.162	1.645	0.939	1.168	0.997	1.23	1.212				1.124	0.841	0.842	0.927	1.134	0.897	1.035				1.124	0.27484	0.915	0.35674	0.814	0.034856
P11684	Uteroglobin OS=Homo sapiens OX=9606 GN=SCGB1A1	SCGB1A1	9.9937				1.47	1.103	0.807								1.299	0.899	0.952	0.971								1.271	1.323	1.332				0.914	0.7032	1.162	0.4109	1.27	0.058538
P32754	4-hydroxyphenylpyruvate dioxygenase OS=Homo sapiens OX=9606 GN=HPD	HPD	44.934	1.138	0.948	0.906	0.817	0.673	1.147					1.515	8.934	1.133	1.251	0.774	1.011	1.22				1.312	1.194	1.009	1.077	1.558	1.138	1.23				2.412	0.168695	1.297	0.0175804	0.538	0.49062
P02748	Complement component C9 OS=Homo sapiens OX=9606 GN=C9	C9	63.173	0.96	0.897	0.838	0.982	1.073	0.952	1.414	0.895	0.772	0.947	0.963	1.212	0.814	0.718	1.156	1.244	0.864	0.791	1.068	1.134	1.489	1.263	0.738	1.062	1.259	0.793	1	1.745	0.955	0.939	1.024	0.81468	1.155	0.23292	1.128	0.33898
Q06830	Peroxiredoxin-1 OS=Homo sapiens OX=9606 GN=PRDX1	PRDX1	22.11	1.395	0.992	1.315	1.044	0.979	1.081	0.703	1.099	0.815	0.64	1.065	2.092	2.245	0.742	0.822	1.159	0.738	0.789	1.388	1.149	1.054	1.147	1.437	2.225	0.817	1.626	0.892	0.912	0.82	1.007	1.211	0.36608	1.186	0.2829	0.979	0.97656
Q5UIP0	Telomere-associated protein RIF1 OS=Homo sapiens OX=9606 GN=RIF1	RIF1	274.46	1.032	0.852	0.896								0.798	0.527	0.971								0.597	0.644	0.975	0.957							0.826	0.31106	0.856	0.31938	1.036	0.85158
Q6UWP8	Suprabasin OS=Homo sapiens OX=9606 GN=SBSN	SBSN	60.54	1.049	1.021	1.071				0.954	1.138	1.223	1.131	0.923	1.044	0.987					0.909	1.075	1.008	0.881	0.803	0.928	1.001				0.924	1.103	0.947	0.914	0.057397	0.868	0.0122997	0.95	0.28104
Q9NZP8	Complement C1r subcomponent-like protein OS=Homo sapiens OX=9606 GN=C1RL	C1RL	53.498	1.074	1.074	1.125	1.133	1.112	1.053	1.143	0.961	1.125	1.049	0.954	1.03	0.993	0.973	1.107	0.999	1.081	1.13	1.117	1.044	1.082	1.092	0.967	0.87	1.081	0.927	0.949	1.043	1.056	0.944	0.961	0.131979	0.923	0.0140572	0.96	0.20134
O00338	Sulfotransferase 1C2 OS=Homo sapiens OX=9606 GN=SULT1C2	SULT1C2	34.88				1.493	1.63	1.24	1.737	1.343	1.565	1.524				1.53	1.321	2.067	1.481	1.352	1.266	1.852					1.366	1.537	1.341	1.316	1.192	0.969	1.032	0.7902	0.855	0.056481	0.829	0.081776
O60315	Zinc finger E-box-binding homeobox 2 OS=Homo sapiens OX=9606 GN=ZEB2	ZEB2	136.45
P02042	Hemoglobin subunit delta OS=Homo sapiens OX=9606 GN=HBD	HBD	16.055	0.685	0.738	0.791	0.636	0.646	0.722	1.036	2.891	0.806	0.8	0.747	0.818	2.1	0.537	0.85	0.985	0.558	0.786	0.871	0.9	1.013	0.807	0.867	0.977	0.604	0.708	0.838	1.081	0.726	0.996	0.939	0.93856	0.884	0.9153	0.942	0.98674
Q8IYB8	"ATP-dependent RNA helicase SUPV3L1, mitochondrial OS=Homo sapiens OX=9606 GN=SUPV3L1"	SUPV3L1	87.99				1.213	1.016	1.151	1.08	1.16	1.384	1.355				1.018	1.555	0.967	1.178	1.197	1.173	1.036					1.034	1.033	0.983	1.07	1.219	1.034	0.972	0.64904	0.889	0.058223	0.915	0.2818
Q9HCB6	Spondin-1 OS=Homo sapiens OX=9606 GN=SPON1	SPON1	90.973
Q5TFQ8	Signal-regulatory protein beta-1 isoform 3 OS=Homo sapiens OX=9606 GN=SIRPB1	SIRPB1	43.359				1.161	1.098	1.09	1.013	0.914	0.929	0.808				0.9	1.063	1.021	0.964	0.855	1.128	0.876					1.07	1.397	1.02	1.142	0.836	0.996	0.971	0.6647	1.075	0.43376	1.107	0.24334
Q6UVJ0	Spindle assembly abnormal protein 6 homolog OS=Homo sapiens OX=9606 GN=SASS6	SASS6	74.396
Q8TEK3	"Histone-lysine N-methyltransferase, H3 lysine-79 specific OS=Homo sapiens OX=9606 GN=DOT1L"	DOT1L	184.85
Q04721	Neurogenic locus notch homolog protein 2 OS=Homo sapiens OX=9606 GN=NOTCH2	NOTCH2	265.4	0.907	0.864	0.991	1.193	0.931	1.104	1.12	1.052	0.943	0.951	0.981	0.86	1.136	1.174	0.813	0.9	1.142	1.267	1.08	1.11	0.79	0.737	0.828	0.912	0.881	0.911	0.831	0.882	1.025	0.933	1.04	0.54864	0.868	0.005285	0.834	0.0052583
P29401	Transketolase OS=Homo sapiens OX=9606 GN=TKT	TKT	67.877	0.969	0.894	0.988				0.567	0.803	0.803	0.754	1.075	1.893	1.119					0.938	0.851	0.998	1.118	1.038	1.131	1.111				0.615	0.934	0.677	1.388	0.03968	1.146	0.31562	0.826	0.25002
P28290	Sperm-specific antigen 2 OS=Homo sapiens OX=9606 GN=SSFA2	SSFA2	138.38				0.866	0.654	0.816								0.971	1.364	0.833	0.757								0.837	0.951	0.726				1.26	0.26376	1.076	0.55458	0.854	0.44466
Q9NXX6	Non-structural maintenance of chromosomes element 4 homolog A OS=Homo sapiens OX=9606 GN=NSMCE4A	NSMCE4A	44.301							1.693	1.285	0.976	1.001								1.195	1.015	1.67								1.178	1.215	0.974	1.044	0.82028	0.906	0.65312	0.868	0.48498
P78352	Disks large homolog 4 OS=Homo sapiens OX=9606 GN=DLG4	DLG4	80.494
Q86YA3	Protein ZGRF1 OS=Homo sapiens OX=9606 GN=ZGRF1	ZGRF1	236.6							0.685	0.736	0.799	0.749								0.979	0.783	0.734								0.756	0.759	0.591	1.121	0.24566	0.946	0.47402	0.844	0.23312
P02765	Alpha-2-HS-glycoprotein OS=Homo sapiens OX=9606 GN=AHSG	AHSG	39.324	1.038	0.947	1.032	1.078	1.187	1.007	0.86	1.074	0.907	0.854	1.123	0.965	0.953	1.149	0.909	0.887	1.181	0.99	1.146	1.005	0.886	0.768	1.023	0.909	0.968	0.986	1.072	0.913	1.011	1.091	1.032	0.50748	0.964	0.45404	0.934	0.163157
Q13093	Platelet-activating factor acetylhydrolase OS=Homo sapiens OX=9606 GN=PLA2G7	PLA2G7	50.077	0.765	0.976	1.017	0.93	1.133	1.122	0.785	0.917	0.934	1.066	0.731	0.875	0.74	1.197	1.089	1.337	0.952	1.137	1.037	0.963	0.786	0.624	0.761	0.859	1.178	1.19	1.143	0.884	0.781	0.911	1.043	0.67072	0.945	0.39918	0.906	0.28426
Q5TZA2	Rootletin OS=Homo sapiens OX=9606 GN=CROCC	CROCC	228.52							7.94	4.356	4.448	3.492								6.196	3.768	6.66								2.024	2.004	1.504	1.095	0.68382	0.364	0.007405	0.333	0.0061012
Q14667	Protein KIAA0100 OS=Homo sapiens OX=9606 GN=KIAA0100	KIAA0100	253.7	3.766	3.206	2.258								3.931		6.732								3.787	3.564	5.935	0.948							1.733	0.151103	1.157	0.96968	0.667	0.41786
P61626	Lysozyme C OS=Homo sapiens OX=9606 GN=LYZ	LYZ	16.537	0.963	0.847	1.076	0.979	0.939	1.09	0.92	0.928	0.982	0.933	0.995	1.23	0.917	1.269	0.909	1.017	1.137	0.871	0.953	0.744	0.94	0.801	0.865	0.856	1.091	1.69	1.086	0.845	0.81	0.944	1.04	0.61274	1.028	0.95072	0.989	0.7808
O95967	EGF-containing fibulin-like extracellular matrix protein 2 OS=Homo sapiens OX=9606 GN=EFEMP2	EFEMP2	49.405	1.137	1.111	0.927								0.885	1.851	0.884								1.127	1.009	1.034	1.053							1.14	0.79462	0.998	0.99024	0.875	0.80368
O43852	Calumenin OS=Homo sapiens OX=9606 GN=CALU	CALU	37.106	1.096	1.028	1.672								1.287	0.867	1.023								0.937	0.921	0.787	0.895							0.837	0.43084	0.699	0.056656	0.836	0.174716
P35443	Thrombospondin-4 OS=Homo sapiens OX=9606 GN=THBS4	THBS4	105.87	1.137	0.935	0.783	1.142	1.037	1.02	0.827	0.881	0.872	1.104	1.298	1.393	0.959	1.363	0.722	1.068	1.168	1.144	1.145	1.265	0.962	0.893	1.023	0.846	1.061	1.086	1.01	0.835	1.28	0.835	1.184	0.046761	1.01	0.88456	0.853	0.059979
Q147U7	Single-pass membrane and coiled-coil domain-containing protein 1 OS=Homo sapiens OX=9606 GN=SMCO1	SMCO1	24.597
O00151	PDZ and LIM domain protein 1 OS=Homo sapiens OX=9606 GN=PDLIM1	PDLIM1	36.071							0.709	0.623	0.61	0.791								0.826	1.323	1.846								0.596	0.712	0.736	1.949	0.030676	0.997	0.98788	0.512	0.062221
Q9UPQ4	Tripartite motif-containing protein 35 OS=Homo sapiens OX=9606 GN=TRIM35	TRIM35	56.54	0.983	1.109	0.977								0.924	1.065	0.957								1.057	0.995	1.033	1.049							0.96	0.5277	1.01	0.77124	1.052	0.23578
P98160	Basement membrane-specific heparan sulfate proteoglycan core protein OS=Homo sapiens OX=9606 GN=HSPG2	HSPG2	468.83	1.014	1.196	1.345	1.313	1.404	1.092	0.962	0.848	0.951	0.893	1.088	1.642	1.02	1.433	1.202	1.018	1.032	1.083	1.04	0.971	0.934	0.747	1.166	0.847	0.887	1.502	1.196	0.872	0.937	0.953	1.046	0.56494	0.911	0.2713	0.871	0.104499
P08185	Corticosteroid-binding globulin OS=Homo sapiens OX=9606 GN=SERPINA6	SERPINA6	45.14	1.233	1.383	1.322	0.963	1.03	1.029	1.038	1.046	1.071	1.022	1.564	1.709	1.195	1.046	1.249	1.131	1.142	1.01	1.221	0.777	1.177	1.314	1.383	1.303	0.988	1.138	1.045	1.035	0.892	0.959	1.081	0.43656	1.009	0.92468	0.933	0.50064
Q3YBR2	Transforming growth factor beta regulator 1 OS=Homo sapiens OX=9606 GN=TBRG1	TBRG1	44.945				2.045	1.775	2.035								1.203	0.834	1.215	0.878								0.779	1.962	0.949				0.529	0.0034627	0.63	0.129315	1.191	0.7013
O14498	Immunoglobulin superfamily containing leucine-rich repeat protein OS=Homo sapiens OX=9606 GN=ISLR	ISLR	45.997				1.183	1.069	1.269	0.876	0.947	1.015	1.095				1.182	0.996	1.147	1.019	1.104	1.121	0.986					1.155	0.955	1.09	0.889	1.131	1	1.014	0.74944	0.974	0.71464	0.961	0.40458
P27482	Calmodulin-like protein 3 OS=Homo sapiens OX=9606 GN=CALML3	CALML3	16.891	1.016	0.973	0.965								0.791	0.957	0.75								1.104	0.925	0.959	5.66							0.846	0.084277	2.196	0.38464	2.596	0.25806
Q9BZ76	Contactin-associated protein-like 3 OS=Homo sapiens OX=9606 GN=CNTNAP3	CNTNAP3	140.69				0.953	1.037	1.212	0.908	0.833	0.989	1.112				1.073	1.331	1.312	0.855	0.898	0.905	0.941					1.394	1.28	1.325	1.412	0.982	1.258	1.038	0.7324	1.267	0.0070619	1.22	0.043241
Q4W5N1	Putative ATP-binding cassette sub-family A member 11 OS=Homo sapiens OX=9606 GN=ABCA11P	ABCA11P	17.479
P23280	Carbonic anhydrase 6 OS=Homo sapiens OX=9606 GN=CA6	CA6	35.366				0.887	0.81	0.855								0.872	0.909	0.823	0.924								0.946	5.35	0.939				1.037	0.38472	2.835	0.36028	2.734	0.3808
P15169	Carboxypeptidase N catalytic chain OS=Homo sapiens OX=9606 GN=CPN1	CPN1	52.286	0.967	1.03	1.069	1.026	1.015	0.915	0.998	0.92	0.949	0.954	1.002	0.949	0.864	1.098	1.019	1.1	1.143	0.992	1.007	1.002	0.922	0.818	1.262	0.821	0.925	1.112	1.034	0.781	0.964	0.973	1.034	0.31002	0.977	0.52458	0.945	0.24362
O95707	Ribonuclease P protein subunit p29 OS=Homo sapiens OX=9606 GN=POP4	POP4	25.424	0.608	0.638	1.938								0.696	1.028	0.789								0.776	2.728	0.909	0.955							0.789	0.8212	1.264	0.61742	1.602	0.37648
Q13395	Probable methyltransferase TARBP1 OS=Homo sapiens OX=9606 GN=TARBP1	TARBP1	181.67				1.172	1.049	0.984								0.913	1.249	1.075	1.026								0.992	1.07	1.126				0.998	0.94694	0.995	0.9519	0.997	0.98068
Q8N4A0	Polypeptide N-acetylgalactosaminyltransferase 4 OS=Homo sapiens OX=9606 GN=GALNT4	GALNT4	66.665
Q92736	Ryanodine receptor 2 OS=Homo sapiens OX=9606 GN=RYR2	RYR2	564.56
Q9UJJ9	N-acetylglucosamine-1-phosphotransferase subunit gamma OS=Homo sapiens OX=9606 GN=GNPTG	GNPTG	33.973	0.83	0.937	1.044	1.133	0.875	1.047	1.072	1.156	0.964	1.053	1.093	1.087	1.122	0.958	0.832	1.055	1.095	1.002	1.31	1.04	0.94	0.889	1.041	1.031	1.046	0.917	1.496	0.956	1.161	1.105	1.048	0.37568	1.047	0.50714	0.999	0.92228
Q9NYV8	Taste receptor type 2 member 14 OS=Homo sapiens OX=9606 GN=TAS2R14	TAS2R14	36.16
P20851	C4b-binding protein beta chain OS=Homo sapiens OX=9606 GN=C4BPB	C4BPB	28.357	0.896	0.866	0.855	0.742	0.871	0.784	0.776	0.723	0.944	1.022	0.77	0.744	0.946	0.931	1.282	1.051	0.728	0.875	0.855	1.02	1.138	1.156	1.059	0.948	1.096	1.004	1.048	1.117	0.975	1.097	1.085	0.27854	1.255	2.0823e-05	1.156	0.022602
Q8NCI6	Beta-galactosidase-1-like protein 3 OS=Homo sapiens OX=9606 GN=GLB1L3	GLB1L3	74.822							0.964	0.808	0.974	0.743								0.696	0.69	0.904								0.961	0.711	0.725	0.875	0.26874	0.916	0.45988	1.047	0.7551
P23142	Fibulin-1 OS=Homo sapiens OX=9606 GN=FBLN1	FBLN1	77.213	0.851	1.013	0.777	1.475	0.85	0.73	1.113	1.097	0.959	1.209	1.016	1.578	0.821	0.879	0.743	0.917	0.782	0.906	1.451	1.057	0.904	0.935	1.146	1.138	0.922	0.959	1.08	1.038	1.144	1.263	1.008	0.9902	1.045	0.44968	1.037	0.49722
Q96I99	"Succinate--CoA ligase [GDP-forming] subunit beta, mitochondrial OS=Homo sapiens OX=9606 GN=SUCLG2"	SUCLG2	46.51
P08195	4F2 cell-surface antigen heavy chain OS=Homo sapiens OX=9606 GN=SLC3A2	SLC3A2	67.993	0.896	1.185	1.051	1.107	1.165	0.997	1.013	1.116	1.027	1.079	1.061	1.599	1.156	1.372	0.964	1.092	1.568	1.156	1.132	0.924	1.002	1.17	1.151	0.93	0.884	1.593	1	1.126	1.058	0.906	1.131	0.116916	1.017	0.92336	0.9	0.21484
Q9BXW9	Fanconi anemia group D2 protein OS=Homo sapiens OX=9606 GN=FANCD2	FANCD2	164.13				1.293	1.073	1.043								0.944	0.991	0.957	1.049								1.027	1.191	0.914				0.867	0.078244	0.919	0.4467	1.06	0.48336
P04217	Alpha-1B-glycoprotein OS=Homo sapiens OX=9606 GN=A1BG	A1BG	54.253	0.986	1.005	1.105	1.088	1.013	0.958	1.09	1.008	1.048	0.983	1.025	1.031	1.104	1.013	1.159	1.047	0.997	1.044	1.063	0.987	1.17	1.076	1.136	1.038	0.912	1.07	1.057	1.068	0.928	1.006	1.018	0.4223	1.017	0.6068	0.999	0.93132
Q9ULE3	DENN domain-containing protein 2A OS=Homo sapiens OX=9606 GN=DENND2A	DENND2A	113.85
P48740	Mannan-binding lectin serine protease 1 OS=Homo sapiens OX=9606 GN=MASP1	MASP1	79.246	0.947	1.145	1.245	0.92	0.961	0.948	0.995	0.994	0.939	0.977	1.35	1.043	1.021	1.112	0.93	0.849	1.203	1.119	0.877	0.954	0.927	0.727	0.784	0.972	0.981	1.034	0.868	0.821	1.018	0.932	1.038	0.56302	0.9	0.039684	0.867	0.029562
P02585	"Troponin C, skeletal muscle OS=Homo sapiens OX=9606 GN=TNNC2"	TNNC2	18.122				3.65	14.447	16.992								3.911	20.122	2.821	21.512								2.569	2.984	1.756				1.034	0.85162	0.208	0.052497	0.201	0.110299
Q9BQI4	Coiled-coil domain-containing protein 3 OS=Homo sapiens OX=9606 GN=CCDC3	CCDC3	30.731
P48637	Glutathione synthetase OS=Homo sapiens OX=9606 GN=GSS	GSS	52.384	1.04	0.903	1.029	1.26	1.357	1.442	0.931	1.019	0.856	0.898	1.203	3.923	1.205	1.304	1.398	1.553	1.279	1.033	1.375	1.044	1.041	1.06	1.12	0.986	1.251	1.589	1.289	1.049	0.967	1.035	1.427	0.053525	1.061	0.41226	0.743	0.11398
P00533	Epidermal growth factor receptor OS=Homo sapiens OX=9606 GN=EGFR	EGFR	134.28				0.958	1.137	0.983	1.048	1.057	0.924	1.121				1.329	1.101	1.161	1.205	1.301	1.033	1.112					1.03	0.911	1.003	1.335	1.138	1.097	1.14	0.0143835	1.051	0.45212	0.922	0.196219
Q9UBG0	C-type mannose receptor 2 OS=Homo sapiens OX=9606 GN=MRC2	MRC2	166.67
P16035	Metalloproteinase inhibitor 2 OS=Homo sapiens OX=9606 GN=TIMP2	TIMP2	24.399	0.735	1.222	1.379	0.972	0.801	0.725	1.047	1.069	1.113	0.844	1.284	1.919	0.958	0.937	0.703	0.721	0.926	1.043	1.156	0.875	0.834	0.964	1.085	0.696	0.854	0.813	0.887	0.894	1.028	1.053	1.062	0.73378	0.919	0.3953	0.866	0.29916
P02549	"Spectrin alpha chain, erythrocytic 1 OS=Homo sapiens OX=9606 GN=SPTA1"	SPTA1	280.01	1.42	0.863	0.783	0.823	1.061	1.146	0.782	1.313	1.027	0.86	0.776	1.974	1.483	0.715	0.798	0.827	0.844	0.921	1.217	1.492	1.048	0.767	1.132	1.416	1.092	1.366	1.029	1.154	1.289	1.284	1.096	0.67574	1.149	0.114961	1.048	0.47018
P0DOX7	Immunoglobulin kappa light chain OS=Homo sapiens OX=9606	---	23.379				1.448	1.4	1.215	1.151	1.199	1.08	1.208				1.28	1.064	1.245	1.012	1.175	1.403	1.2					1.515	1.082	1.242	1.149	1.164	1.073	0.963	0.51952	0.969	0.60676	1.006	0.95162
Q8WWI1	LIM domain only protein 7 OS=Homo sapiens OX=9606 GN=LMO7	LMO7	192.69							0.648	1.253	0.682	1.145								1.212	1.295	0.964								0.707	1.127	0.699	1.241	0.29608	0.906	0.75058	0.73	0.139502
P30530	Tyrosine-protein kinase receptor UFO OS=Homo sapiens OX=9606 GN=AXL	AXL	98.336
Q9UGP8	Translocation protein SEC63 homolog OS=Homo sapiens OX=9606 GN=SEC63	SEC63	87.996				0.884	1.213	0.926								1.092	1.902	1.335	1.318								1.251	1.056	1.401				1.401	0.096835	1.227	0.181185	0.876	0.47342
P04004	Vitronectin OS=Homo sapiens OX=9606 GN=VTN	VTN	54.305	1.06	0.962	0.911	1.042	0.909	0.868	0.833	1.039	1.052	0.937	0.736	0.66	0.883	0.91	0.949	0.929	0.996	0.884	0.894	0.965	0.998	0.778	0.904	0.887	1.067	1.005	1.011	0.877	1.047	0.955	0.916	0.078579	0.991	0.8187	1.082	0.126402
P28074	Proteasome subunit beta type-5 OS=Homo sapiens OX=9606 GN=PSMB5	PSMB5	28.48
O95479	GDH/6PGL endoplasmic bifunctional protein OS=Homo sapiens OX=9606 GN=H6PD	H6PD	88.892	0.965	0.999	1.016	0.952	1.027	0.983					1.044	1.372	1.108	1.013	1.025	1.007	0.969				0.928	1.013	1.12	0.918	1.082	1.09	1.058				1.087	0.139664	1.04	0.29146	0.956	0.45636
P13646	"Keratin, type I cytoskeletal 13 OS=Homo sapiens OX=9606 GN=KRT13"	KRT13	49.588	0.714	0.178	0.428	0.462	0.311	0.382	0.27	0.261	0.282	2.827	0.183	0.413	0.175	0.487	0.781	0.453	0.396	0.28	0.279	0.414	0.205	0.301	0.266	0.214	0.743	10.148	0.898	1.734	0.471	0.36	0.631	0.54514	2.509	0.41952	3.973	0.20516
Q9H0P0	Cytosolic 5'-nucleotidase 3A OS=Homo sapiens OX=9606 GN=NT5C3A	NT5C3A	37.948	0.856	0.765	0.932								0.873	0.735	0.956								1.221	1.318	0.732	0.865							1.004	0.98676	1.215	0.37056	1.21	0.3884
P11217	"Glycogen phosphorylase, muscle form OS=Homo sapiens OX=9606 GN=PYGM"	PYGM	97.091				1.361	4.63	5.1								1.7	4.476	1.603	6.639								1.282	1.873	1.282				0.975	0.91992	0.4	0.152703	0.41	0.154997
O95998	Interleukin-18-binding protein OS=Homo sapiens OX=9606 GN=IL18BP	IL18BP	21.099	0.748	1.045	1.322	1.522	1.25	1.102	1.35	1.068	0.772	1.04	1.357	3.536	1.192	1.037	0.722	0.932	1.05	1.23	1.763	0.899	1.16	0.808	0.924	0.703	1.209	1.202	0.941	0.922	0.909	0.926	1.223	0.46442	0.865	0.155243	0.707	0.120276
Q8ND24	RING finger protein 214 OS=Homo sapiens OX=9606 GN=RNF214	RNF214	77.667	1.312	0.837	1.321								1.025	1.852	1.23								1.212	1.091	1.153	1.446							1.184	0.53004	1.06	0.63426	0.895	0.62452
Q6DKI7	Transmembrane protein PVRIG OS=Homo sapiens OX=9606 GN=PVRIG	PVRIG	34.344
O43290	U4/U6.U5 tri-snRNP-associated protein 1 OS=Homo sapiens OX=9606 GN=SART1	SART1	90.254							1.112	0.901	0.824	1.148								1.283	0.984	1.157								1.158	1.13	1.07	1.146	0.2793	1.124	0.25338	0.981	0.86964
P16109	P-selectin OS=Homo sapiens OX=9606 GN=SELP	SELP	90.833	0.613	0.861	1.64								1.964	0.97	1.694								1.174	0.514	0.731	1.135							1.486	0.28968	0.856	0.72482	0.576	0.113257
P31151	Protein S100-A7 OS=Homo sapiens OX=9606 GN=S100A7	S100A7	11.471	0.969	1.681	1.178	0.734	1.863	1.107					1.087	1.592	1.003	1.71	0.949	1.245	0.942				1.231	1.028	0.807	0.879	0.8	1.318	1.032				0.97	0.96678	0.807	0.2623	0.832	0.169279
P06312	Immunoglobulin kappa variable 4-1 OS=Homo sapiens OX=9606 GN=IGKV4-1	IGKV4-1	13.38
Q9NSY1	BMP-2-inducible protein kinase OS=Homo sapiens OX=9606 GN=BMP2K	BMP2K	129.17
P63316	"Troponin C, slow skeletal and cardiac muscles OS=Homo sapiens OX=9606 GN=TNNC1"	TNNC1	18.402				1.285	2.504	5.296								1.573	6.581	1.121	5.249								0.962	1.227	1.499				1.199	0.89982	0.406	0.153001	0.339	0.174059
P08514	Integrin alpha-IIb OS=Homo sapiens OX=9606 GN=ITGA2B	ITGA2B	113.38							0.83	0.731	0.868	0.847								1.049	1.249	2.606								1.115	0.878	1.007	1.996	0.162041	1.221	0.043821	0.612	0.22294
Q8TD57	"Dynein heavy chain 3, axonemal OS=Homo sapiens OX=9606 GN=DNAH3"	DNAH3	470.77							0.856	1.217	1.427	0.911								1.152	0.979	1.073								0.825	1.334	1.111	0.968	0.93738	0.988	0.96388	1.021	0.98252
O75874	Isocitrate dehydrogenase [NADP] cytoplasmic OS=Homo sapiens OX=9606 GN=IDH1	IDH1	46.659	0.919	0.876	1.066								1.367	1.56	1.26								0.918	0.88	0.774	1.131							1.463	0.0113953	0.971	0.74922	0.663	0.0114363
Q8NE71	ATP-binding cassette sub-family F member 1 OS=Homo sapiens OX=9606 GN=ABCF1	ABCF1	95.925				2.062	1.065	1.194								1.276	1.078	1.28	1.384								1.576	1.013	1.334				0.871	0.61028	0.908	0.78806	1.042	0.82314
P60174	Triosephosphate isomerase OS=Homo sapiens OX=9606 GN=TPI1	TPI1	30.791	0.984	0.981	0.87	0.928	1.758	1.552	0.759	1.036	0.69	0.825	0.957	1.239	1.404	0.54	1.31	1.241	1.32	0.851	1.984	1.186	1.013	0.946	1.342	1.576	0.522	0.633	0.491	0.88	0.809	0.952	1.159	0.34402	0.883	0.35014	0.762	0.094717
P80404	"4-aminobutyrate aminotransferase, mitochondrial OS=Homo sapiens OX=9606 GN=ABAT"	ABAT	56.438
Q5BJE1	Coiled-coil domain-containing protein 178 OS=Homo sapiens OX=9606 GN=CCDC178	CCDC178	102.01	0.835	1.039	1.002								1.587	1.223	0.931								0.88	0.756	0.848	1.031							1.301	0.22058	0.917	0.39112	0.705	0.076585
P22692	Insulin-like growth factor-binding protein 4 OS=Homo sapiens OX=9606 GN=IGFBP4	IGFBP4	27.934	0.998	1.003	1.047	1.008	1.121	1.061	0.83	0.907	0.966	0.863	0.996	1.129	0.986	1.136	0.981	0.993	1.124	0.902	1.031	0.944	0.967	0.873	0.917	0.701	1.073	1.148	1.127	0.869	0.917	1.059	1.043	0.2859	0.984	0.70478	0.944	0.2446
P25705	"ATP synthase subunit alpha, mitochondrial OS=Homo sapiens OX=9606 GN=ATP5F1A"	ATP5F1A	59.75	3.995	1.168	3.878								3.921	1.421	3.478								1.258	5.28	0.891	4.552							0.976	0.96684	0.994	0.83086	1.019	0.79308
Q96JG8	Melanoma-associated antigen D4 OS=Homo sapiens OX=9606 GN=MAGED4	MAGED4	81.377	0.442	0.35	0.554								0.719	2.68	0.988								1.055	3.241	0.817	0.56							3.259	0.068724	3.161	0.099223	0.97	0.8608
P48668	"Keratin, type II cytoskeletal 6C OS=Homo sapiens OX=9606 GN=KRT6C"	KRT6C	60.024
P37802	Transgelin-2 OS=Homo sapiens OX=9606 GN=TAGLN2	TAGLN2	22.391	0.604	0.565	0.956	3.257	1.752	0.968	1.037	1.193	0.689	1.118	0.715	0.45	0.775	0.989	1	2.104	0.811	0.981	1.795	1.687	1.054	1.326	1.979	2.394	0.576	0.559	0.458	0.737	0.754	0.939	0.931	0.88826	0.888	0.61734	0.953	0.69966
Q8N9V2	Probable E3 ubiquitin-protein ligase TRIML1 OS=Homo sapiens OX=9606 GN=TRIML1	TRIML1	53.001	0.863	1.124	1.082								1.536	1.697	0.668								0.618	0.427	1.027	0.701							1.271	0.61166	0.678	0.113343	0.533	0.126059
P28827	Receptor-type tyrosine-protein phosphatase mu OS=Homo sapiens OX=9606 GN=PTPRM	PTPRM	163.68	1.01	1.116	1.039								1.475	2.209	1.463								1.334	0.958	1.049	0.808							1.626	0.028278	0.983	0.8059	0.605	0.030837
O00602	Ficolin-1 OS=Homo sapiens OX=9606 GN=FCN1	FCN1	35.078	0.943	0.893	0.723	1.003	1.313	1	0.979	1.238	1.12	1.038	0.862	1.069	0.715	1.004	0.974	1.2	0.936	0.915	1.392	1.005	1.181	1.358	1.181	1.426	1.103	1.158	1.062	1.456	0.984	1.171	0.983	0.80214	1.179	0.020577	1.199	0.0144808
Q69YN2	CWF19-like protein 1 OS=Homo sapiens OX=9606 GN=CWF19L1	CWF19L1	60.618	1.783	1.695	1.057	1.755	1.087	1.036					0.846	1.413	0.982	0.77	0.884	0.907	1.119				0.707	0.908	1.257	1.264	0.723	0.655	0.52				0.705	0.027097	0.615	0.0135834	0.872	0.28078
Q9HAU5	Regulator of nonsense transcripts 2 OS=Homo sapiens OX=9606 GN=UPF2	UPF2	147.81
P10643	Complement component C7 OS=Homo sapiens OX=9606 GN=C7	C7	93.517	1.068	1.005	1.016	1.443	1.118	0.86	1.074	0.737	0.885	1.006	1.482	3.664	0.988	1.021	0.75	0.915	1.084	1.132	1.725	0.887	0.849	0.901	1.045	0.73	0.988	0.906	0.943	1.021	1.06	1.069	1.336	0.24912	0.931	0.36882	0.697	0.123321
Q96M91	Cilia- and flagella-associated protein 53 OS=Homo sapiens OX=9606 GN=CFAP53	CFAP53	61.834
P62987	Ubiquitin-60S ribosomal protein L40 OS=Homo sapiens OX=9606 GN=UBA52	UBA52	14.728	1.249	0.97	1.151	1.413	1.032	1.183	0.819	1.48	0.715	0.73	0.916	1.477	1.554	1.183	1.065	1.415	1.314	0.874	1.886	1.103	0.87	0.873	1.264	1.24	0.926	1.429	1.009	0.993	0.792	1.081	1.19	0.132362	0.975	0.90816	0.819	0.06818
P11021	Endoplasmic reticulum chaperone BiP OS=Homo sapiens OX=9606 GN=HSPA5	HSPA5	72.332	1.264	1.144	1.022	1.217	1.066	0.924	1.061	0.983	0.963	0.99	0.982	0.997	1.159	1.059	0.965	1.013	1.016	0.984	1.104	1.058	0.886	0.971	1.125	1.217	1.056	1.025	0.953	0.903	0.922	0.865	0.972	0.5123	0.933	0.160615	0.96	0.26998
A6H8Y1	Transcription factor TFIIIB component B'' homolog OS=Homo sapiens OX=9606 GN=BDP1	BDP1	293.88				0.733	0.738	1.093								0.937	0.715	0.941	0.835								0.929	0.856	1.333				1.003	0.91688	1.216	0.36276	1.213	0.2466
Q9H4G4	Golgi-associated plant pathogenesis-related protein 1 OS=Homo sapiens OX=9606 GN=GLIPR2	GLIPR2	17.218	1.052	0.924	1.057	0.933	0.894	0.805	1.001	1.034	1.102	0.992	1.264	1.199	0.846	0.825	0.838	0.772	0.906	1.154	1.154	0.943	0.926	0.771	1.042	0.779	0.615	0.885	0.74	1.091	1.071	0.824	1.011	0.99686	0.893	0.073805	0.883	0.147122
P01130	Low-density lipoprotein receptor OS=Homo sapiens OX=9606 GN=LDLR	LDLR	95.375
P14416	D(2) dopamine receptor OS=Homo sapiens OX=9606 GN=DRD2	DRD2	50.619
O43633	Charged multivesicular body protein 2a OS=Homo sapiens OX=9606 GN=CHMP2A	CHMP2A	25.104
P05186	"Alkaline phosphatase, tissue-nonspecific isozyme OS=Homo sapiens OX=9606 GN=ALPL"	ALPL	57.304	0.867	0.773	0.824								0.838	1.479	0.646								0.922	0.691	0.932	0.682							1.203	0.66568	0.982	0.8024	0.817	0.5364
Q9Y6Q9	Nuclear receptor coactivator 3 OS=Homo sapiens OX=9606 GN=NCOA3	NCOA3	155.29
Q04756	Hepatocyte growth factor activator OS=Homo sapiens OX=9606 GN=HGFAC	HGFAC	70.681	1.071	1.03	1.113	1.021	1.086	1.142	0.942	1.004	1.116	1.014	0.932	0.629	0.876	0.98	0.872	1.152	1.219	1.057	1.072	1.016	0.74	0.672	1.005	0.658	1.099	1.061	1.001	1.038	0.947	0.887	0.93	0.19804	0.864	0.030838	0.929	0.38736
Q13421	Mesothelin OS=Homo sapiens OX=9606 GN=MSLN	MSLN	68.985				0.965	1.155	1.077	1.215	1.097	1.067	0.889				0.957	1.395	1.397	1.323	0.984	1.497	0.98					1.142	1.404	0.876	1.349	1.102	1.048	1.143	0.176876	1.082	0.3831	0.946	0.63412
P22891	Vitamin K-dependent protein Z OS=Homo sapiens OX=9606 GN=PROZ	PROZ	44.743	1.176	1.477	0.828	1.092	1.33	0.799	0.948	1.395	1.059	0.773	0.578	0.626	0.635	0.713	1.375	0.869	1.18	0.989	1.021	1.136	0.903	0.661	0.827	1.014	0.776	0.943	0.724	1.34	1.355	0.978	0.839	0.131864	0.875	0.22128	1.044	0.64326
Q96HD1	Cysteine-rich with EGF-like domain protein 1 OS=Homo sapiens OX=9606 GN=CRELD1	CRELD1	45.439				1.419	1.282	1.167								1.519	1.108	1.404	1.27								0.992	1.023	1.221				1.028	0.80898	0.837	0.104845	0.814	0.09042
Q5T5C0	Syntaxin-binding protein 5 OS=Homo sapiens OX=9606 GN=STXBP5	STXBP5	127.57							1.086	0.956	1.071	1.105								0.997	0.837	1.111								0.889	1.029	0.901	0.931	0.37714	0.891	0.089081	0.957	0.7003
P40189	Interleukin-6 receptor subunit beta OS=Homo sapiens OX=9606 GN=IL6ST	IL6ST	103.54							1.269	1.322	1.527	1.426								1.24	1.382	1.328								1.355	1.185	1.306	0.95	0.40914	0.925	0.248	0.974	0.62124
P04156	Major prion protein OS=Homo sapiens OX=9606 GN=PRNP	PRNP	27.661
O43493	Trans-Golgi network integral membrane protein 2 OS=Homo sapiens OX=9606 GN=TGOLN2	TGOLN2	51.018	0.874	0.84	1.251	1.34	0.963	1.259	1.039	1.016	0.796	0.912	1.164	1.723	0.796	1.019	0.648	0.82	0.949	1.017	1.291	0.916	0.928	0.742	0.762	0.693	1.08	1.059	0.86	0.769	0.949	0.933	1.005	0.88878	0.853	0.054999	0.848	0.175804
O60229	Kalirin OS=Homo sapiens OX=9606 GN=KALRN	KALRN	340.17
P10720	Platelet factor 4 variant OS=Homo sapiens OX=9606 GN=PF4V1	PF4V1	11.553	0.882	0.827	1.915	0.965	0.896	0.819					2.034	0.882	1.791	1.746	0.948	1.151	1.596				0.641	0.96	0.919	0.983	0.933	1.18	0.879				1.38	0.101897	0.883	0.55674	0.64	0.0138833
O14983	Sarcoplasmic/endoplasmic reticulum calcium ATPase 1 OS=Homo sapiens OX=9606 GN=ATP2A1	ATP2A1	110.25
P18206	Vinculin OS=Homo sapiens OX=9606 GN=VCL	VCL	123.8	0.728	0.811	0.702	1.482	1.498	0.957	0.771	0.809	0.735	1.141	0.831	1.024	0.936	0.805	0.922	1.536	0.82	0.825	1.478	1.628	1.074	1.133	1.369	1.865	0.675	0.891	0.674	0.77	0.769	0.904	1.122	0.3757	1.051	0.78592	0.937	0.57396
P10721	Mast/stem cell growth factor receptor Kit OS=Homo sapiens OX=9606 GN=KIT	KIT	109.86	1.155	0.825	0.821	1.092	1.197	0.965	1.028	1.068	1.081	1.048	0.936	1.139	1.01	1.042	0.881	0.915	1.142	1.028	1.154	1.283	0.867	0.811	1.079	0.764	0.821	1.101	0.946	0.939	0.896	0.974	1.024	0.6595	0.895	0.061377	0.874	0.020816
O95274	Ly6/PLAUR domain-containing protein 3 OS=Homo sapiens OX=9606 GN=LYPD3	LYPD3	35.97	1.179	0.845	1.319	1.239	1.171	1.097					1.083	1.707	0.884	1.092	1.058	1.029	1.206				0.978	0.569	1.224	0.743	0.975	1.066	1.012				1.008	0.98978	0.822	0.104859	0.815	0.11362
Q9NR09	Baculoviral IAP repeat-containing protein 6 OS=Homo sapiens OX=9606 GN=BIRC6	BIRC6	530.25
Q9UGI6	Small conductance calcium-activated potassium channel protein 3 OS=Homo sapiens OX=9606 GN=KCNN3	KCNN3	82.025				1.049	1.243	1.321								1.605	1.098	1.204	0.925								1.006	1.989	1.848				1.003	0.93512	1.34	0.32426	1.336	0.29082
Q9NQ38	Serine protease inhibitor Kazal-type 5 OS=Homo sapiens OX=9606 GN=SPINK5	SPINK5	120.71	1.407	0.735	0.812								0.963	1.564	0.905								0.976	0.905	1.097	0.859							1.162	0.57638	0.974	0.94804	0.839	0.38786
Q93070	Ecto-ADP-ribosyltransferase 4 OS=Homo sapiens OX=9606 GN=ART4	ART4	35.877							1.434	1.488	1.118	1.133								1.398	1.599	1.65								0.807	1.09	1.383	1.198	0.118739	0.845	0.29904	0.706	0.087122
P51531	Probable global transcription activator SNF2L2 OS=Homo sapiens OX=9606 GN=SMARCA2	SMARCA2	181.28
Q12841	Follistatin-related protein 1 OS=Homo sapiens OX=9606 GN=FSTL1	FSTL1	34.985				1.286	1.157	1.061	0.921	1.044	1.003	0.969				1.195	0.828	1.164	1.295	1.27	1.124	0.886					1.092	1.095	0.896	0.901	0.882	0.932	1.043	0.66406	0.909	0.143476	0.871	0.141039
P13796	Plastin-2 OS=Homo sapiens OX=9606 GN=LCP1	LCP1	70.288	1.134	0.927	1.088	1.309	1.137	1.074	0.847	1.17	1.081	1.011	1.184	1.512	1.12	1.132	0.999	1.168	1.125	1.305	1.178	0.994	1.045	0.935	1.034	0.954	0.95	1.212	1.009	1.185	1.047	0.948	1.087	0.144555	0.957	0.40986	0.881	0.0191976
Q6ZMV8	Putative zinc finger protein 730 OS=Homo sapiens OX=9606 GN=ZNF730	ZNF730	59.039				0.56	0.536	0.627								0.841	0.712	0.619	0.84								0.591	0.501	0.495				1.311	0.039422	0.921	0.32212	0.703	0.0173395
P51812	Ribosomal protein S6 kinase alpha-3 OS=Homo sapiens OX=9606 GN=RPS6KA3	RPS6KA3	83.735
Q9C0C4	Semaphorin-4C OS=Homo sapiens OX=9606 GN=SEMA4C	SEMA4C	92.622				0.852	0.969	0.779	0.851	0.925	1.067	0.967				0.919	0.925	0.732	0.997	0.925	0.729	0.863					0.977	0.791	0.96	0.876	0.947	0.808	0.95	0.40382	0.975	0.6761	1.027	0.64194
P55072	Transitional endoplasmic reticulum ATPase OS=Homo sapiens OX=9606 GN=VCP	VCP	89.321	1.037	1.031	0.738								0.998	1.31	1.352								1.133	0.842	1.009	2.078							1.304	0.143601	1.353	0.35926	1.037	0.9488
Q5VY43	Platelet endothelial aggregation receptor 1 OS=Homo sapiens OX=9606 GN=PEAR1	PEAR1	110.67				1.181	1.071	0.904								1.012	0.957	1.007	1.031								0.925	1.061	0.784				0.952	0.6413	0.878	0.32308	0.922	0.4234
O00187	Mannan-binding lectin serine protease 2 OS=Homo sapiens OX=9606 GN=MASP2	MASP2	75.702	1.04	1.03	1.163	0.987	0.986	1.052	0.902	0.992	0.884	0.882	1.068	1.012	1.163	1.201	0.908	0.932	0.965	1.248	0.931	0.868	1.153	0.91	0.953	0.967	1.176	0.976	0.92	0.875	1.043	0.834	1.038	0.50172	0.989	0.76622	0.953	0.39208
P02753	Retinol-binding protein 4 OS=Homo sapiens OX=9606 GN=RBP4	RBP4	23.01	1.016	1.038	1.246	0.835	0.904	1.022	0.763	0.947	1.173	0.942	1.073	0.58	0.974	1.096	0.938	1.013	1.023	0.881	0.598	0.863	0.974	0.933	0.949	0.976	0.896	1.136	1.036	0.807	1.04	0.954	0.914	0.25226	0.981	0.81512	1.073	0.27972
Q12907	Vesicular integral-membrane protein VIP36 OS=Homo sapiens OX=9606 GN=LMAN2	LMAN2	40.228	1.048	0.889	1.144								0.993	1.416	1.025								1.028	0.939	1.003	0.86							1.115	0.49866	0.932	0.42822	0.836	0.174462
P02746	Complement C1q subcomponent subunit B OS=Homo sapiens OX=9606 GN=C1QB	C1QB	26.721	1.181	0.959	1.214	1.189	0.999	1.082	1.031	0.994	0.945	1.112	1.223	1.466	1.102	1.076	0.895	0.991	1.041	1.092	0.991	1.062	1.092	0.849	1.068	0.972	0.917	1.01	0.894	0.925	1.185	1.041	1.022	0.7447	0.93	0.109058	0.91	0.105864
O15204	ADAM DEC1 OS=Homo sapiens OX=9606 GN=ADAMDEC1	ADAMDEC1	52.775	0.992	1.024	0.869								1.298	1.448	0.957								1.082	0.826	0.894	0.976							1.284	0.150662	0.982	0.80834	0.765	0.092822
P13473	Lysosome-associated membrane glycoprotein 2 OS=Homo sapiens OX=9606 GN=LAMP2	LAMP2	44.96				0.683	0.817	0.718	0.953	1.168	1.012	1.102				0.868	1.117	0.918	1.126	1.181	0.997	1.03					0.869	0.763	0.852	0.96	1.036	0.978	1.121	0.180863	0.987	0.99986	0.88	0.065943
P19013	"Keratin, type II cytoskeletal 4 OS=Homo sapiens OX=9606 GN=KRT4"	KRT4	57.285				0.642	0.547	0.566	0.352	0.417	0.271	2.213				0.618	0.845	0.582	0.63	0.407	0.54	0.527					0.814	6.996	0.915	1.427	0.443	0.386	0.828	0.90322	2.558	0.22618	3.088	0.23892
O60282	Kinesin heavy chain isoform 5C OS=Homo sapiens OX=9606 GN=KIF5C	KIF5C	109.49				1.177	0.964	1.188								1.323	1.4	1.165	1.007								1.283	1.213	1.556				1.103	0.4041	1.217	0.127098	1.104	0.39026
P54108	Cysteine-rich secretory protein 3 OS=Homo sapiens OX=9606 GN=CRISP3	CRISP3	27.63	0.991	0.965	1.046	0.987	1.099	0.771	1.085	1.409	1.218	1.053	0.976	0.979	0.983	1.217	0.73	0.882	0.828	1.057	0.956	0.797	0.929	0.734	1.09	0.771	0.794	0.793	0.9	1.03	0.752	0.824	0.885	0.093441	0.811	0.0055033	0.916	0.191082
Q14766	Latent-transforming growth factor beta-binding protein 1 OS=Homo sapiens OX=9606 GN=LTBP1	LTBP1	186.79	0.827	1.074	2.016				1.292	1.39	1.245	0.882	1.293	1.244	1.687					1.273	1.159	1.334	1.044	1.078	1.06	1.501				0.896	0.838	0.705	1.068	0.47126	0.816	0.2197	0.764	0.023478
Q99497	Protein/nucleic acid deglycase DJ-1 OS=Homo sapiens OX=9606 GN=PARK7	PARK7	19.891	0.854	0.828	0.793	1.422	0.915	0.971	0.974	1.138	0.886	0.938	0.625	1.252	1.39	0.786	0.938	1.101	0.909	0.986	1.324	1.291	0.823	0.801	1.23	1.122	0.812	1.004	0.798	0.921	0.938	1.111	1.091	0.46562	0.984	0.85336	0.902	0.37626
O75626	PR domain zinc finger protein 1 OS=Homo sapiens OX=9606 GN=PRDM1	PRDM1	91.77				0.708	0.798	0.811								0.967	1.046	0.962	0.947								1.049	1.709	1.258				1.27	0.0029632	1.733	0.023337	1.365	0.180479
P08833	Insulin-like growth factor-binding protein 1 OS=Homo sapiens OX=9606 GN=IGFBP1	IGFBP1	27.903							1.026	0.997	0.826	0.719								0.977	1.222	1.017								1.486	0.815	1.039	1.202	0.159256	1.248	0.30558	1.039	0.95246
P18850	Cyclic AMP-dependent transcription factor ATF-6 alpha OS=Homo sapiens OX=9606 GN=ATF6	ATF6	74.584				1.397	1.41	1.271								1.51	1.126	1.863	1.531								1.008	1.24	1.107				1.109	0.51196	0.823	0.044678	0.742	0.08316
P49908	Selenoprotein P OS=Homo sapiens OX=9606 GN=SELENOP	SELENOP	43.173	1.035	1.12	1.222	1.127	1.164	1.026	0.956	1.125	1.085	1.098	1.025	0.763	0.825	0.996	0.899	0.953	1.131	0.869	1.093	1.098	0.883	1.008	0.892	1.039	0.859	0.939	0.86	1.09	0.97	0.991	0.881	0.0117632	0.87	0.00067985	0.987	0.87332
Q13404	Ubiquitin-conjugating enzyme E2 variant 1 OS=Homo sapiens OX=9606 GN=UBE2V1	UBE2V1	16.495	1.005	0.843	0.789								1.04	1.963	2.407								1.127	1.125	1.519	1.48							2.052	0.064643	1.493	0.0184234	0.728	0.3008
P62942	Peptidyl-prolyl cis-trans isomerase FKBP1A OS=Homo sapiens OX=9606 GN=FKBP1A	FKBP1A	11.951				1.765	1.531	1.399								0.799	0.875	1.368	0.991								1.206	1.292	0.947				0.644	0.028684	0.734	0.053859	1.139	0.41168
Q17R89	Rho GTPase-activating protein 44 OS=Homo sapiens OX=9606 GN=ARHGAP44	ARHGAP44	89.246	1.011	0.899	1.133				0.976	0.874	0.936	0.937	0.936	0.913	0.928					0.959	0.872	0.924	0.986	0.833	0.933	0.83				0.967	1.061	1.036	0.954	0.24654	0.982	0.71122	1.03	0.53178
Q99969	Retinoic acid receptor responder protein 2 OS=Homo sapiens OX=9606 GN=RARRES2	RARRES2	18.617	0.927	0.973	1.152	0.958	0.871	1.017	0.802	0.735	0.896	0.851	1.014	0.697	0.994	1.348	1.096	1.044	1.141	0.837	0.681	0.827	1.062	1.077	0.75	0.982	1.36	0.964	1.17	0.916	0.917	0.899	1.054	0.63594	1.1	0.184064	1.043	0.55856
Q9UQM7	Calcium/calmodulin-dependent protein kinase type II subunit alpha OS=Homo sapiens OX=9606 GN=CAMK2A	CAMK2A	54.087				6	9.808	8.219								6.514	8.486	6.055	10.781								5.877	7.048	2.911				0.994	0.95104	0.659	0.20422	0.663	0.161441
Q03154	Aminoacylase-1 OS=Homo sapiens OX=9606 GN=ACY1	ACY1	45.884	0.842	0.8	1.035	0.836	0.669	0.601					1.115	4.94	1.052	0.859	0.832	1.054	1.141				1.003	1.048	0.927	0.937	0.69	1.134	0.702				1.97	0.096381	1.154	0.20692	0.586	0.22062
Q5H9I0	Transcription factor Dp family member 3 OS=Homo sapiens OX=9606 GN=TFDP3	TFDP3	44.966	0.669	0.815	1.237	0.673	1.137	1.237					0.685	0.515	0.912	0.728	1.257	1.092	1.155				0.621	0.688	1.117	0.844	0.751	1.201	0.613				0.943	0.70752	0.867	0.39194	0.92	0.656
A2AJT9	BCLAF1 and THRAP3 family member 3 OS=Homo sapiens OX=9606 GN=BCLAF3	BCLAF3	83.87	0.75	0.678	0.726								0.698	0.629	1.213								1.143	1.099	0.87	1.223							1.179	0.61326	1.509	0.0067183	1.28	0.20042
Q9BX66	Sorbin and SH3 domain-containing protein 1 OS=Homo sapiens OX=9606 GN=SORBS1	SORBS1	142.51				0.942	1.08	1.029								0.93	1.096	1.14	1.052								0.899	0.847	0.87				1.037	0.59736	0.857	0.024883	0.827	0.0179639
P02749	Beta-2-glycoprotein 1 OS=Homo sapiens OX=9606 GN=APOH	APOH	38.298	1.033	1.03	1.142	0.983	0.975	1.039	1.051	0.983	1.005	0.919	0.994	0.744	0.998	1	0.943	0.945	0.984	0.93	0.909	0.903	0.901	0.946	1.052	0.886	0.987	0.99	0.985	0.937	0.997	1.069	0.92	0.0198567	0.96	0.135299	1.043	0.21338
P08571	Monocyte differentiation antigen CD14 OS=Homo sapiens OX=9606 GN=CD14	CD14	40.076	1.12	1.014	1.2	0.856	1.328	0.966	0.983	0.852	0.893	0.94	1.013	1.779	0.941	0.967	1.067	1.122	0.984	1.061	1.02	0.955	1.23	0.928	0.991	1.057	0.806	1.077	1.07	1.062	0.974	1.084	1.075	0.40468	1.013	0.7768	0.942	0.50182
A0A075B6T6	T cell receptor alpha variable 12-2 OS=Homo sapiens OX=9606 GN=TRAV12-2	TRAV12-2	12.837
P09619	Platelet-derived growth factor receptor beta OS=Homo sapiens OX=9606 GN=PDGFRB	PDGFRB	123.97							1.795	1.573	1.358	2.074								2.3	1.736	2.028								1.463	1.619	1.362	1.189	0.21796	0.871	0.31668	0.733	0.032599
P04792	Heat shock protein beta-1 OS=Homo sapiens OX=9606 GN=HSPB1	HSPB1	22.782	0.96	0.856	0.845								0.872	1.226	0.835								1.129	0.915	1.073	4.421							1.102	0.54882	2.125	0.25332	1.928	0.37258
Q99689	Fasciculation and elongation protein zeta-1 OS=Homo sapiens OX=9606 GN=FEZ1	FEZ1	45.118	0.639	0.531	1.034				3.556	0.572	0.692	0.831	0.51	0.604	0.926					0.692	0.751	0.873	3.052	2.513	0.539	2.157				4.687	0.687	1.053	0.647	0.4457	1.87	0.144899	2.89	0.035945
P0DOX2	Immunoglobulin alpha-2 heavy chain OS=Homo sapiens OX=9606	---	48.934
P42785	Lysosomal Pro-X carboxypeptidase OS=Homo sapiens OX=9606 GN=PRCP	PRCP	55.799				1.2	1.033	1.012	1.962	0.65	1.553	0.619				1.18	0.976	1.142	1.066	1.233	1.916	0.911					1.243	0.995	1.106	1.474	0.648	0.706	1.049	0.61038	0.897	0.72962	0.855	0.29644
A2VDJ0	Transmembrane protein 131-like OS=Homo sapiens OX=9606 GN=TMEM131L	TMEM131L	179.34	0.676	0.829	1.139								0.943	0.55	1.228								0.708	0.653	0.677	0.812							1.029	0.99804	0.808	0.22398	0.786	0.50922
P14923	Junction plakoglobin OS=Homo sapiens OX=9606 GN=JUP	JUP	81.744	0.678	0.777	1.202	0.715	0.996	0.937					1.059	0.883	0.903	0.888	1.215	0.967	1.539				0.827	0.764	0.835	1.151	0.908	2.431	0.951				1.204	0.141843	1.271	0.35188	1.055	0.95942
O96000	NADH dehydrogenase [ubiquinone] 1 beta subcomplex subunit 10 OS=Homo sapiens OX=9606 GN=NDUFB10	NDUFB10	20.776	2.344	1.722	2.075								2.059	3.036	2.139								2.435	2.786	2.574	3.633							1.178	0.36486	1.396	0.051095	1.185	0.29254
Q99983	Osteomodulin OS=Homo sapiens OX=9606 GN=OMD	OMD	49.492							0.988	1.618	0.764	1.251								0.978	1.361	0.901								0.909	0.977	1.121	0.935	0.84278	0.868	0.60858	0.928	0.68102
P15531	Nucleoside diphosphate kinase A OS=Homo sapiens OX=9606 GN=NME1	NME1	17.149	0.982	0.829	0.85				0.836	1.311	0.962	0.824	0.939	1.532	1.609					0.866	1.798	1.109	0.817	0.83	1.128	1.294				0.978	0.817	1.12	1.389	0.044496	1.059	0.57022	0.762	0.099404
P02760	Protein AMBP OS=Homo sapiens OX=9606 GN=AMBP	AMBP	38.999	0.913	0.872	1.02	1.04	1.049	1.041	0.993	1.031	0.938	0.98	0.9	0.823	0.987	1.038	0.975	0.959	0.953	0.946	0.956	0.924	0.888	1.061	1.005	0.914	1.063	1.068	1.069	1.009	0.978	1.056	0.958	0.14242	1.024	0.43906	1.069	0.034362
Q13332	Receptor-type tyrosine-protein phosphatase S OS=Homo sapiens OX=9606 GN=PTPRS	PTPRS	217.04	1.214	1.099	1.065	1.284	1.443	1.259					1.175	1.275	1.032	1.482	1.199	1.532	1.252				0.903	0.799	1.183	1.001	1.175	1.362	1.195				1.041	0.59956	0.887	0.164445	0.851	0.079185
Q05C16	Leucine-rich repeat-containing protein 63 OS=Homo sapiens OX=9606 GN=LRRC63	LRRC63	66.308	0.758	0.593	0.828								0.831	2.125	0.964								0.904	1.405	0.779	0.781							1.799	0.175261	1.332	0.21088	0.74	0.44864
Q9NQX4	Unconventional myosin-Vc OS=Homo sapiens OX=9606 GN=MYO5C	MYO5C	202.81	0.752	0.83	1.033								0.911	0.843	0.981								0.882	0.943	0.93	0.828							1.046	0.64246	1.028	0.70138	0.983	0.75068
P00746	Complement factor D OS=Homo sapiens OX=9606 GN=CFD	CFD	27.033	1.166	1.074	1.358	1.003	1.234	1.026	0.945	1.042	1.102	0.892	1.059	1.512	0.981	1.282	0.932	1.049	0.978	1.097	0.98	0.988	0.795	0.808	1.029	1.032	1.045	1.106	1.172	0.943	1.107	1.064	1.001	0.97212	0.932	0.22996	0.93	0.28784
Q6UXB8	Peptidase inhibitor 16 OS=Homo sapiens OX=9606 GN=PI16	PI16	49.471	0.954	1.115	1.211	1.215	1.07	0.824	1.133	1.143	0.915	0.923	1.232	1.137	0.977	0.945	0.752	0.946	0.861	1.068	1.233	0.941	1.082	0.589	0.988	0.846	1.038	0.992	0.828	0.843	1.145	1.253	0.961	0.51844	0.914	0.2224	0.952	0.49874
P46531	Neurogenic locus notch homolog protein 1 OS=Homo sapiens OX=9606 GN=NOTCH1	NOTCH1	272.5	0.901	0.877	0.941				0.908	1.169	1.018	1.047	1.089	1.495	0.76					1.121	1.215	0.901	0.855	0.49	0.889	0.731				0.84	0.997	0.801	1.119	0.35614	0.817	0.039701	0.73	0.03358
Q9Y264	Angiopoietin-4 OS=Homo sapiens OX=9606 GN=ANGPT4	ANGPT4	56.848	1.03	0.977	0.79				0.734	0.957	0.861	1.313	1.012	0.886	1.161					1.014	0.947	1.047	1.139	0.841	0.929	1.905				0.779	1	0.981	1.062	0.41222	1.137	0.4546	1.07	0.80962
P35527	"Keratin, type I cytoskeletal 9 OS=Homo sapiens OX=9606 GN=KRT9"	KRT9	62.064	0.736	0.939	1.678	0.734	0.912	0.874	0.861	1.45	0.8	1.12	1.189	0.95	1.2	0.672	0.831	0.724	1.051	1.093	0.997	0.948	0.948	0.849	1.012	1.928	0.771	0.978	0.631	0.843	0.939	0.786	0.956	0.82446	0.959	0.70648	1.003	0.82756
Q9Y6V0	Protein piccolo OS=Homo sapiens OX=9606 GN=PCLO	PCLO	560.69							1.285	1.095	1.096	1.02								1.045	0.991	1.019								0.984	1.001	1.158	0.906	0.168202	0.932	0.38036	1.029	0.65558
P00739	Haptoglobin-related protein OS=Homo sapiens OX=9606 GN=HPR	HPR	39.029				0.683	0.936	1.128								1.093	1.666	2.126	1.292								0.798	1.088	1.061				1.686	0.060323	1.073	0.6686	0.636	0.074818
P00734	Prothrombin OS=Homo sapiens OX=9606 GN=F2	F2	70.036	1.086	1.077	0.856	1.029	1.16	1.141	1.027	0.928	1.133	1.142	0.777	0.759	0.892	0.776	1.166	1.129	0.76	0.764	1.005	1.118	1.028	1.012	1.091	1.066	1.046	1.083	1.144	1.08	1.083	1.042	0.865	0.029376	1.009	0.70884	1.167	0.0188413
P50851	Lipopolysaccharide-responsive and beige-like anchor protein OS=Homo sapiens OX=9606 GN=LRBA	LRBA	319.1	1.008	0.779	1.039								0.948	0.891	0.918								1.193	1.221	0.806	0.891							0.976	0.8644	1.091	0.60904	1.118	0.43066
Q9BUZ4	TNF receptor-associated factor 4 OS=Homo sapiens OX=9606 GN=TRAF4	TRAF4	53.542				1.437	1.389	1.377	0.906	1.136	0.942	0.964				0.925	1.151	1.034	1.083	0.875	0.706	1.138					1.129	0.723	0.964	0.868	1.012	0.792	0.848	0.13986	0.786	0.044158	0.926	0.44482
P54289	Voltage-dependent calcium channel subunit alpha-2/delta-1 OS=Homo sapiens OX=9606 GN=CACNA2D1	CACNA2D1	124.57	1.062	0.87	1.075	1.341	1.182	1.054	0.925	1.062	1.056	0.932	1.822	1.505	0.975	1.308	0.787	1.018	1.044	1.155	1.52	0.921	0.761	0.607	1.124	0.9	0.9	1.126	1.137	0.968	1.052	0.947	1.142	0.26254	0.902	0.145316	0.79	0.047883
Q9UMZ2	Synergin gamma OS=Homo sapiens OX=9606 GN=SYNRG	SYNRG	140.65
Q8N1L4	Putative inactive cytochrome P450 family member 4Z2 OS=Homo sapiens OX=9606 GN=CYP4Z2P	CYP4Z2P	40.158	1.001	0.835	0.934	0.773	0.905	1.652					0.883	1.461	0.754	0.811	1.108	1.136	0.816				1.25	1.443	1.126	1.1	1.02	0.884	0.819				0.979	0.92878	1.074	0.50582	1.097	0.401
P0DN26	Peptidyl-prolyl cis-trans isomerase A-like 4F OS=Homo sapiens OX=9606 GN=PPIAL4F	PPIAL4F	18.197							1.039	1.452	0.836	1.381								1.021	1.738	1.687								1.359	0.873	1.238	1.259	0.32984	0.983	0.9577	0.78	0.33926
Q96P09	Baculoviral IAP repeat-containing protein 8 OS=Homo sapiens OX=9606 GN=BIRC8	BIRC8	27.089							0.897	0.985	1.344	0.968								1.295	0.822	0.992								0.949	1.102	0.81	0.988	0.91732	0.91	0.51644	0.92	0.66808
P22392	Nucleoside diphosphate kinase B OS=Homo sapiens OX=9606 GN=NME2	NME2	17.298				1.218	1.184	1.108								0.692	0.87	1.423	0.694								0.902	1.14	0.76				0.786	0.194542	0.798	0.11972	1.015	0.83908
Q8NBS9	Thioredoxin domain-containing protein 5 OS=Homo sapiens OX=9606 GN=TXNDC5	TXNDC5	47.628
Q06033	Inter-alpha-trypsin inhibitor heavy chain H3 OS=Homo sapiens OX=9606 GN=ITIH3	ITIH3	99.848	1.069	0.904	1.169	1.005	0.732	0.919	0.993	1.047	0.912	0.878	0.887	1.199	0.927	0.856	1.055	0.908	0.765	1.095	1.156	0.968	1.093	1.426	1.038	0.893	1.149	0.923	0.818	1.635	0.935	1.22	1.02	0.77672	1.156	0.121742	1.134	0.188618
P00918	Carbonic anhydrase 2 OS=Homo sapiens OX=9606 GN=CA2	CA2	29.246	0.857	0.784	0.648	1.189	0.866	1.175	0.802	1.684	0.637	0.518	0.735	2.322	2.319	0.48	0.721	1.448	0.561	0.797	2.269	1.088	0.788	0.662	1.257	1.41	0.897	1.042	0.752	0.954	0.746	1.3	1.391	0.32552	1.071	0.50464	0.77	0.54738
P07360	Complement component C8 gamma chain OS=Homo sapiens OX=9606 GN=C8G	C8G	22.277	1.231	1.123	1.044	0.978	1.041	0.929	0.974	0.883	0.927	1.025	1.092	1.102	1.064	1.052	1.19	1.199	1.073	0.888	0.945	0.913	1.069	1.21	1.138	1.225	1.058	0.965	1.047	1.078	0.984	0.921	1.036	0.45114	1.053	0.23744	1.017	0.69468
P02461	Collagen alpha-1(III) chain OS=Homo sapiens OX=9606 GN=COL3A1	COL3A1	138.56	0.994	0.857	0.923	1.072	1.181	0.849					1.149	2.819	0.918	0.976	1.008	1.166	1.031				1.195	1.054	0.963	0.941	1.061	1.137	1.043				1.323	0.22412	1.079	0.21002	0.815	0.42588
Q8NDD1	Uncharacterized protein C1orf131 OS=Homo sapiens OX=9606 GN=C1orf131	C1orf131	32.61
P35900	"Keratin, type I cytoskeletal 20 OS=Homo sapiens OX=9606 GN=KRT20"	KRT20	48.486
Q6PK04	Coiled-coil domain-containing protein 137 OS=Homo sapiens OX=9606 GN=CCDC137	CCDC137	33.231				1.166	1.137	1.139	0.674	0.818	1.069	1.073				1.319	0.816	1.129	1.232	1.055	0.938	1.073					0.971	1.035	1.48	0.798	1.097	1.16	1.069	0.48038	1.078	0.52644	1.009	0.9807
O60583	Cyclin-T2 OS=Homo sapiens OX=9606 GN=CCNT2	CCNT2	81.028				0.388	0.479	0.363								0.458	0.668	0.462	0.375									10.84	0.963				1.197	0.34764	14.394	0.33732	12.025	0.36146
Q3MHD2	Protein LSM12 homolog OS=Homo sapiens OX=9606 GN=LSM12	LSM12	21.701
P17301	Integrin alpha-2 OS=Homo sapiens OX=9606 GN=ITGA2	ITGA2	129.29	1.127	1.065	1.205								1.1	1.376	1.074								1.32	1.05	1.131	0.98							1.045	0.67616	0.989	0.85462	0.947	0.60954
Q96C74	Ropporin-1-like protein OS=Homo sapiens OX=9606 GN=ROPN1L	ROPN1L	26.107
Q9NPY3	Complement component C1q receptor OS=Homo sapiens OX=9606 GN=CD93	CD93	68.559	1.027	1.06	1.053	1.266	1.174	1.275	1.01	0.952	0.722	0.857	1.271	2.396	1.032	1.174	0.798	1.007	0.973	0.942	1.235	0.835	1.003	0.834	0.947	0.83	1.11	1.032	0.998	0.911	0.894	0.95	1.122	0.50168	0.915	0.21666	0.815	0.157064
P01859	Immunoglobulin heavy constant gamma 2 OS=Homo sapiens OX=9606 GN=IGHG2	IGHG2	35.9	1.479	1.449	1.346	1.179	1.414	0.918	0.807	0.866	1.148	1.053	1.265	1.606	1.039	0.695	1.018	1.047	1.209	1.203	1.59	1.164	0.996	0.695	1.384	1.23	1.068	0.994	0.775	1.139	1.427	1.332	1.015	0.90838	0.947	0.58646	0.933	0.52534
Q9BXJ4	Complement C1q tumor necrosis factor-related protein 3 OS=Homo sapiens OX=9606 GN=C1QTNF3	C1QTNF3	26.994	0.873	1.053	1.009								0.804	0.944	1.085								0.931	0.815	1.004	0.899							0.965	0.72112	0.932	0.3649	0.966	0.74982
P12109	Collagen alpha-1(VI) chain OS=Homo sapiens OX=9606 GN=COL6A1	COL6A1	108.53	1.328	1.191	0.945	1.149	1.101	1.09	1.151	1.219	1.092	1.243	1.429	3.813	1.504	1.064	1.108	0.962	1.127	1.278	1.304	1.204	1.187	1.17	1.255	1.537	1.064	1.137	1.029	1.095	1.166	1.119	1.285	0.21276	1.022	0.67782	0.795	0.2718
P34096	Ribonuclease 4 OS=Homo sapiens OX=9606 GN=RNASE4	RNASE4	16.84				1.256	0.997	1.356	0.887	1.059	1.064	1.082				1.294	1.096	1.177	1.153	0.971	1.098	1.001					1.24	0.969	1.137	0.986	0.936	1.142	1.012	0.80932	0.971	0.72372	0.96	0.48606
P33908	"Mannosyl-oligosaccharide 1,2-alpha-mannosidase IA OS=Homo sapiens OX=9606 GN=MAN1A1"	MAN1A1	72.968	0.923	0.93	1.068	1.021	1.06	1.026	1.111	0.945	0.942	0.895	0.911	1.173	0.856	0.843	0.917	1.252	0.993	0.957	0.96	1.031	1.085	0.964	0.845	0.876	0.875	0.985	0.886	1.127	0.929	1.061	0.997	0.8677	0.971	0.43584	0.974	0.65052
Q9H4A3	Serine/threonine-protein kinase WNK1 OS=Homo sapiens OX=9606 GN=WNK1	WNK1	250.79							1.005	0.708	0.838	0.753								0.835	0.98	0.753								1.021	0.898	0.959	1.036	0.7414	1.161	0.162079	1.121	0.2363
Q6ZRZ4	Uncharacterized protein C9orf47 OS=Homo sapiens OX=9606 GN=C9orf47	C9orf47	22.306
Q13822	Ectonucleotide pyrophosphatase/phosphodiesterase family member 2 OS=Homo sapiens OX=9606 GN=ENPP2	ENPP2	98.993	0.983	0.949	0.98	1.194	1.292	0.887	0.94	1.011	0.912	0.927	1.048	1.493	0.87	1.147	0.961	0.97	0.995	1.122	1.302	1.062	0.961	0.937	0.878	0.864	1.049	1.155	0.937	0.864	0.975	0.829	1.089	0.21814	0.938	0.23112	0.861	0.02726
P07996	Thrombospondin-1 OS=Homo sapiens OX=9606 GN=THBS1	THBS1	129.38	0.492	0.768	2.508	0.422	0.621	0.401	0.647	1.175	0.916	0.508	1.761	0.737	1.821	2.691	0.436	0.794	2.255	1.285	0.861	0.693	0.756	0.569	0.627	1.137	0.721	0.666	0.415	0.344	0.44	0.373	1.576	0.086065	0.715	0.28694	0.454	0.0055028
P13497	Bone morphogenetic protein 1 OS=Homo sapiens OX=9606 GN=BMP1	BMP1	111.25
Q8WZ75	Roundabout homolog 4 OS=Homo sapiens OX=9606 GN=ROBO4	ROBO4	107.46	0.812	1.228	1.01				0.969	1.228	1.059	1.155	1.873	3.451	0.76					1.458	1.279	0.981	1.152	0.421	1.132	0.6				1.212	1.273	1.115	1.533	0.22222	0.925	0.45498	0.604	0.12056
P13647	"Keratin, type II cytoskeletal 5 OS=Homo sapiens OX=9606 GN=KRT5"	KRT5	62.378	0.9	0.998	1.171	0.736	1.038	0.869	0.987	1.308	0.935	1.084	1.018	1.017	0.975	0.74	0.821	0.847	1.122	1.103	1.084	0.953	1.043	0.764	0.947	2.606	0.828	2.368	0.852	0.885	1.067	0.814	0.965	0.64082	1.214	0.51024	1.258	0.3853
O96006	Zinc finger BED domain-containing protein 1 OS=Homo sapiens OX=9606 GN=ZBED1	ZBED1	78.155	0.946	1.01	0.892								1.146	0.656	0.925								0.879	0.677	1.025	1.044							0.958	0.7045	0.955	0.64678	0.997	0.9652
P02774	Vitamin D-binding protein OS=Homo sapiens OX=9606 GN=GC	GC	52.963	0.982	1.07	1.097	0.95	1.035	0.922	1.023	0.978	1.042	0.936	1.046	0.842	0.934	1	1.083	0.898	1.009	0.989	0.948	0.97	0.933	0.989	1.094	0.904	0.925	0.938	0.926	0.97	0.918	0.96	0.969	0.28366	0.952	0.0719	0.983	0.59306
Q01459	Di-N-acetylchitobiase OS=Homo sapiens OX=9606 GN=CTBS	CTBS	43.759	1.022	1.109	0.923	1.076	1.031	1.059	0.831	1.378	1.221	0.876	1.312	1.055	1.101	1.096	1.026	0.997	1.128	0.98	1.226	0.972	0.987	0.597	0.936	0.885	1.014	0.936	0.927	0.759	0.842	0.88	1.035	0.48858	0.833	0.0154221	0.804	0.00116496
Q92484	Acid sphingomyelinase-like phosphodiesterase 3a OS=Homo sapiens OX=9606 GN=SMPDL3A	SMPDL3A	51.26				1.525	1.085	1.388								0.98	0.883	1.698	1.111								0.879	1.183	0.817				0.876	0.45248	0.72	0.094684	0.822	0.40478
P00450	Ceruloplasmin OS=Homo sapiens OX=9606 GN=CP	CP	122.2	1.033	0.997	1.148	0.891	1.019	1.02	1.048	0.967	1.049	0.962	1.099	1.325	0.927	0.941	1.127	0.951	1.004	1.06	1.064	0.983	0.927	1.117	0.973	0.952	0.98	0.838	0.852	1.1	0.911	0.839	1.034	0.46022	0.936	0.09294	0.905	0.04996
P13727	Bone marrow proteoglycan OS=Homo sapiens OX=9606 GN=PRG2	PRG2	25.205	0.847	1.077	0.976								1.12	1.339	0.907								0.822	0.842	1.334	0.745							1.161	0.34616	0.968	0.75242	0.834	0.32648
P07478	Trypsin-2 OS=Homo sapiens OX=9606 GN=PRSS2	PRSS2	26.487	1.152	1.123	1.392	1.128	0.843	0.962	1.287	1.247	1.349	1.229	1.122	2.078	1.133	0.822	0.773	0.84	0.802	1.139	1.014	1.052	0.982	1.069	1.226	1.455	1.814	0.741	0.637	1.338	1.026	1.502	0.92	0.27882	1.007	0.80776	1.094	0.53092
Q01546	"Keratin, type II cytoskeletal 2 oral OS=Homo sapiens OX=9606 GN=KRT76"	KRT76	65.84				0.489	0.506	0.764								0.537	0.693	0.665	0.526								0.718	9.802	0.923				1.032	0.76866	6.505	0.23534	6.302	0.3078
Q96BY6	Dedicator of cytokinesis protein 10 OS=Homo sapiens OX=9606 GN=DOCK10	DOCK10	249.53	0.944	1.083	1.175								1.045	1.029	0.773								0.828	0.644	1.095	0.985							0.889	0.35332	0.832	0.2335	0.936	0.65166
P19961	Alpha-amylase 2B OS=Homo sapiens OX=9606 GN=AMY2B	AMY2B	57.709	0.254	0.296	0.28				0.294	0.213	0.235	0.231	0.254	0.257	0.221					0.253	0.308	0.269	0.19	0.26	0.28	0.305				0.251	0.241	0.277	1.011	0.84954	1.001	0.98178	0.99	0.84668
Q6ZMW2	Zinc finger protein 782 OS=Homo sapiens OX=9606 GN=ZNF782	ZNF782	80.903				0.962	1.133	1.215								1.147	1.22	1.432	1.219								1.297	0.855	1.841				1.137	0.169036	1.206	0.56806	1.061	0.95442
P55145	Mesencephalic astrocyte-derived neurotrophic factor OS=Homo sapiens OX=9606 GN=MANF	MANF	20.7				2.967	0.987	0.969								1.483	1.393	2.336	1.103								0.767	0.745	1.016				0.962	0.85318	0.514	0.2394	0.534	0.031999
P0DJI9	Serum amyloid A-2 protein OS=Homo sapiens OX=9606 GN=SAA2	SAA2	13.527				0.604	0.5	0.596								0.5	0.923	3.734	0.66								0.711	0.531	0.456				2.566	0.27264	0.999	0.92284	0.389	0.30326
P23471	Receptor-type tyrosine-protein phosphatase zeta OS=Homo sapiens OX=9606 GN=PTPRZ1	PTPRZ1	254.58	0.967	1.117	0.981	1.308	1.248	1.056	0.894	0.972	0.899	1.289	1.174	1.364	0.896	1.237	0.939	1.08	1.218	1.197	1.095	0.977	0.878	0.776	1.125	0.899	0.911	1.061	0.965	0.881	1.018	0.989	1.042	0.5079	0.886	0.055557	0.85	0.0090629
Q8NEC7	Glutathione S-transferase C-terminal domain-containing protein OS=Homo sapiens OX=9606 GN=GSTCD	GSTCD	71.078
P07358	Complement component C8 beta chain OS=Homo sapiens OX=9606 GN=C8B	C8B	67.046	1.134	1.067	1	1.023	1.065	0.979	1.051	0.919	0.925	1.091	1.066	0.832	1.032	1.01	1.262	1.198	1.14	0.938	0.91	0.872	0.971	1.058	1.015	1.025	1.04	0.868	0.979	1.026	1.027	0.89	1.001	0.90526	0.965	0.26414	0.965	0.5582
P14209	CD99 antigen OS=Homo sapiens OX=9606 GN=CD99	CD99	18.848	1.786	1.217	1.19	2.953	1.802	1.772					1.363	1.132	1.219	1.277	0.843	1.39	1.521				0.739	0.596	1.022	0.949	0.801	0.553	0.739				0.699	0.049999	0.432	0.00027602	0.617	0.00089801
Q8IYA2	Putative coiled-coil domain-containing protein 144C OS=Homo sapiens OX=9606 GN=CCDC144CP	CCDC144CP	143.11				1.461	1.381	1.264	0.918	1.19	1.026	0.989				1.16	1.293	0.9	1.186	0.869	1.053	1.109					1.017	1.255	0.975	0.798	1.083	0.835	0.92	0.37858	0.845	0.110845	0.919	0.33666
P32119	Peroxiredoxin-2 OS=Homo sapiens OX=9606 GN=PRDX2	PRDX2	21.892	1.02	0.743	0.608	1.305	0.874	1.364	0.793	1.574	0.692	0.492	0.741	2.087	2.119	0.518	0.752	1.335	0.606	0.806	2.111	0.933	0.827	0.593	1.269	1.203	0.958	1.256	0.712	0.944	0.767	1.297	1.269	0.42978	1.038	0.64994	0.818	0.60814
O15078	Centrosomal protein of 290 kDa OS=Homo sapiens OX=9606 GN=CEP290	CEP290	290.38
Q13228	Methanethiol oxidase OS=Homo sapiens OX=9606 GN=SELENBP1	SELENBP1	52.39	1.224	0.993	1.03	1.275	1.074	1.303					1.173	1.831	1.523	0.848	1.103	1.163	0.943				0.963	0.983	1.093	1.08	1.003	1.191	1.079				1.066	0.74612	0.918	0.153399	0.861	0.28976
P35670	Copper-transporting ATPase 2 OS=Homo sapiens OX=9606 GN=ATP7B	ATP7B	157.26
Q9Y4L1	Hypoxia up-regulated protein 1 OS=Homo sapiens OX=9606 GN=HYOU1	HYOU1	111.33	0.995	0.927	1.029	1.048	0.958	1.128	1.098	0.993	1.035	0.911	0.988	1.074	0.935	0.894	0.877	1.019	0.969	1.237	0.92	1.226	1.059	1.035	0.956	0.946	1.019	1.262	0.913	1.043	1.051	1.278	1.002	0.94566	1.043	0.362	1.042	0.43354
P15151	Poliovirus receptor OS=Homo sapiens OX=9606 GN=PVR	PVR	45.302	0.931	0.948	0.964	1.283	0.998	0.919	1.339	0.851	0.949	0.976	0.893	1.843	0.952	1.034	1.01	0.932	1.062	1.107	1.623	0.951	1.066	0.83	1.148	0.832	0.999	1.057	0.973	0.95	0.875	0.896	1.123	0.30094	0.948	0.40766	0.844	0.113262
Q96DA0	Zymogen granule protein 16 homolog B OS=Homo sapiens OX=9606 GN=ZG16B	ZG16B	22.739				0.559	0.476	0.558								0.668	0.908	0.757	0.645								0.781	7.147	0.878				1.402	0.022477	5.528	0.24744	3.943	0.36812
P45880	Voltage-dependent anion-selective channel protein 2 OS=Homo sapiens OX=9606 GN=VDAC2	VDAC2	31.566
P13682	Zinc finger protein 35 OS=Homo sapiens OX=9606 GN=ZNF35	ZNF35	59.089				0.718	0.723	0.852								0.894	0.997	0.702	1.053								0.977	0.682	0.785				1.193	0.2086	1.066	0.66188	0.894	0.45408
P13987	CD59 glycoprotein OS=Homo sapiens OX=9606 GN=CD59	CD59	14.177	0.919	1.004	1.044	1.098	1.022	1.249	1.251	1.197	1.145	1.099	0.958	1.395	0.851	1.192	1.056	0.936	1.031	1.04	1.462	1.211	0.987	0.873	0.913	0.719	1.083	1.431	0.98	1.237	1.056	1.11	1.009	0.99986	0.942	0.3071	0.933	0.39272
Q05586	"Glutamate receptor ionotropic, NMDA 1 OS=Homo sapiens OX=9606 GN=GRIN1"	GRIN1	105.37	0.566	0.573	0.853								1.133	4.329	0.552								2.547	1.405	0.826	0.824							3.019	0.28622	2.109	0.111436	0.699	0.86166
P50895	Basal cell adhesion molecule OS=Homo sapiens OX=9606 GN=BCAM	BCAM	67.404
P01034	Cystatin-C OS=Homo sapiens OX=9606 GN=CST3	CST3	15.799	0.975	0.905	1.104	1.077	1.207	1.114	0.951	1.032	0.941	0.807	0.986	1.318	0.882	1.125	0.862	0.955	0.956	0.92	1.07	0.881	0.929	0.851	0.912	0.85	1.209	1.186	1.007	0.88	0.907	0.964	0.984	0.75528	0.959	0.43786	0.974	0.6631
O14782	Kinesin-like protein KIF3C OS=Homo sapiens OX=9606 GN=KIF3C	KIF3C	89.425	0.82	0.957	0.853	1.227	1.023	0.964					0.886	0.551	1.042	1.382	1	0.898	1.057				1.217	1.35	0.722	0.913	1.118	1.033	1.188				1	0.86126	1.106	0.386	1.106	0.4031
Q99784	Noelin OS=Homo sapiens OX=9606 GN=OLFM1	OLFM1	55.342	1.118	1.091	1.005	1.221	1.137	0.94	0.885	1.003	1.04	1.006	1.081	1.761	0.887	1.23	0.887	0.909	1.046	1.149	1.143	0.908	0.891	0.652	0.937	0.981	0.981	0.967	0.929	0.872	0.991	0.796	1.053	0.64996	0.861	0.0077209	0.818	0.02862
P04040	Catalase OS=Homo sapiens OX=9606 GN=CAT	CAT	59.755	1.039	0.84	0.751	1.078	0.884	1.034	0.83	1.257	0.857	0.777	0.815	1.787	1.818	0.726	0.861	1.182	0.785	0.998	1.162	1.003	0.941	0.752	1.3	1.168	0.907	1.008	0.848	0.971	0.793	1.035	1.192	0.24374	1.04	0.6055	0.873	0.40074
Q9UGL1	Lysine-specific demethylase 5B OS=Homo sapiens OX=9606 GN=KDM5B	KDM5B	175.66				0.495	0.627	0.499	1.383	0.192	0.378	0.128				0.848	2.298	1.508	0.357	0.513	0.532	0.485					0.368	0.392	1.752	4.018	0.504	1.759	1.767	0.147083	2.771	0.103963	1.568	0.58056
P13804	"Electron transfer flavoprotein subunit alpha, mitochondrial OS=Homo sapiens OX=9606 GN=ETFA"	ETFA	35.079
Q9H1E3	Nuclear ubiquitous casein and cyclin-dependent kinase substrate 1 OS=Homo sapiens OX=9606 GN=NUCKS1	NUCKS1	27.296
Q8IWV2	Contactin-4 OS=Homo sapiens OX=9606 GN=CNTN4	CNTN4	113.45
Q9P232	Contactin-3 OS=Homo sapiens OX=9606 GN=CNTN3	CNTN3	112.88				1.313	1.238	1.353	0.806	0.762	0.967	0.758				1.03	1.294	1.081	1.27	0.967	0.795	0.78					1.06	1.381	1.008	0.6	0.767	0.877	1.003	0.90832	0.923	0.58734	0.92	0.47874
Q10588	ADP-ribosyl cyclase/cyclic ADP-ribose hydrolase 2 OS=Homo sapiens OX=9606 GN=BST1	BST1	35.724				1.398	1.431	1.422	1.092	1.253	1.06	1.158				1.456	1.366	0.861	1.717	1.328	1.121	1.052					1.126	1.195	0.846	1.245	1.172	0.814	1.01	0.95856	0.847	0.073779	0.839	0.180642
Q9Y5Y7	Lymphatic vessel endothelial hyaluronic acid receptor 1 OS=Homo sapiens OX=9606 GN=LYVE1	LYVE1	35.213	1.378	1.17	1.242	1.697	1.326	1.833	1.091	0.937	0.917	0.998	1.469	3.176	1.016	1.023	0.854	0.813	0.813	0.987	1.561	1.07	1.429	1.161	1.18	1.625	0.95	1.575	1.116	0.927	0.999	1.288	1.015	0.72714	0.973	0.84186	0.958	0.82076
O00592	Podocalyxin OS=Homo sapiens OX=9606 GN=PODXL	PODXL	58.635							0.926	1.011	1.061	0.924								1.088	1.133	0.87								1.003	0.899	0.954	1.051	0.59852	0.971	0.57724	0.924	0.4506
P01871	Immunoglobulin heavy constant mu OS=Homo sapiens OX=9606 GN=IGHM	IGHM	49.439	0.543	0.933	0.96	1.281	0.679	0.919	0.84	0.87	0.914	0.802	0.84	0.919	0.851	0.906	1.225	1.008	1.64	1.724	1.509	1.129	0.811	0.829	0.959	0.824	1.045	0.93	0.761	0.915	1.408	0.893	1.344	0.021436	1.073	0.40174	0.798	0.061056
P63261	"Actin, cytoplasmic 2 OS=Homo sapiens OX=9606 GN=ACTG1"	ACTG1	41.792	1.283	1.206	1.224	2.533	3.243	1.006					1.287	2.076	1.583	1.285	1.031	2.981	1.028				1.419	1.587	1.649	2.354	0.477	0.82	0.911				0.921	0.83122	0.753	0.31862	0.818	0.35004
Q09666	Neuroblast differentiation-associated protein AHNAK OS=Homo sapiens OX=9606 GN=AHNAK	AHNAK	629.09				0.941	1.166	1.068								1.214	1.085	1.148	1.144								1.012	0.884	1.552				1.084	0.2112	1.086	0.76998	1.001	0.88664
Q9H1B7	Interferon regulatory factor 2-binding protein-like OS=Homo sapiens OX=9606 GN=IRF2BPL	IRF2BPL	82.658
Q9P2X0	Dolichol-phosphate mannosyltransferase subunit 3 OS=Homo sapiens OX=9606 GN=DPM3	DPM3	10.094	0.737	0.935	0.899								1.115	0.779	0.848								1.18	0.754	0.794	0.82							1.067	0.68214	1.035	0.87134	0.97	0.82798
P07339	Cathepsin D OS=Homo sapiens OX=9606 GN=CTSD	CTSD	44.552	1.079	1.046	1.197	1.279	0.982	0.931	1.032	1.007	0.894	1.062	1.03	2.19	0.897	1.223	1.108	1.501	1.188	1.142	2.229	1.099	1.085	1.001	1.109	1.074	1.105	1.194	1.228	1.155	1.073	1.447	1.295	0.059441	1.092	0.075961	0.843	0.23738
P43652	Afamin OS=Homo sapiens OX=9606 GN=AFM	AFM	69.068	1.02	0.984	1.028	1.419	0.822	0.649	0.764	1.412	0.763	0.999	1.055	1.021	1.026	1.017	0.924	0.953	1.123	1.047	1.409	0.983	0.862	0.68	1.007	0.961	0.984	1.069	0.99	0.819	1.156	1.013	1.071	0.32316	0.968	0.89564	0.904	0.101082
Q9NX36	DnaJ homolog subfamily C member 28 OS=Homo sapiens OX=9606 GN=DNAJC28	DNAJC28	45.805
Q5QGZ9	C-type lectin domain family 12 member A OS=Homo sapiens OX=9606 GN=CLEC12A	CLEC12A	30.761
P21246	Pleiotrophin OS=Homo sapiens OX=9606 GN=PTN	PTN	18.942	0.622	0.804	0.614								0.616	0.701	0.799								0.6	0.728	0.956	0.78							1.037	0.75348	1.126	0.44146	1.086	0.5923
P32942	Intercellular adhesion molecule 3 OS=Homo sapiens OX=9606 GN=ICAM3	ICAM3	59.54	1.1	0.941	1.025	1.636	1.381	1.231	0.944	0.991	1.063	1.011	1.142	1.282	1.115	1.017	0.915	1.01	1.271	1.103	1.054	1.002	1	1.007	1.143	0.999	1.009	1.262	0.927	0.953	0.955	0.979	0.964	0.69138	0.904	0.179356	0.938	0.177078
Q8NBP7	Proprotein convertase subtilisin/kexin type 9 OS=Homo sapiens OX=9606 GN=PCSK9	PCSK9	74.285	1.009	0.991	1.027	0.856	0.922	0.783	1.178	1.105	0.949	0.896	0.999	1.015	0.937	0.965	0.901	0.911	0.968	0.796	1.047	1.132	0.997	1.025	1.271	0.83	0.973	1.037	1.173	0.953	1.054	1.071	0.995	0.96474	1.069	0.22048	1.074	0.161419
P01709	Immunoglobulin lambda variable 2-8 OS=Homo sapiens OX=9606 GN=IGLV2-8	IGLV2-8	12.382
O75636	Ficolin-3 OS=Homo sapiens OX=9606 GN=FCN3	FCN3	32.903	1.054	1	1.207	1.064	0.996	0.766	0.908	1.261	0.801	1.107	1.073	1.192	0.978	0.99	1.044	0.896	1.264	0.948	1.035	0.984	0.98	0.7	0.71	0.981	1.141	1.108	0.86	0.916	0.868	0.899	1.024	0.62916	0.902	0.169076	0.881	0.041665
Q7Z7G0	Target of Nesh-SH3 OS=Homo sapiens OX=9606 GN=ABI3BP	ABI3BP	118.64	1.078	0.876	0.917	1.225	1.077	1.001	0.921	0.874	0.966	1.032	1.038	1.338	0.969	1.212	0.938	1.014	1.056	1.052	1.103	0.949	1.037	0.84	1.031	0.977	0.944	1.021	0.933	0.846	0.93	0.883	1.07	0.183842	0.947	0.23464	0.885	0.0124824
P00558	Phosphoglycerate kinase 1 OS=Homo sapiens OX=9606 GN=PGK1	PGK1	44.614	0.831	0.713	0.666	1.424	1.366	1.209	0.939	1.2	0.782	1.004	0.818	1.695	1.377	0.965	0.886	1.575	1.021	0.963	1.732	1.44	0.926	0.974	1.169	1.469	0.912	1.167	0.933	0.933	0.913	1.012	1.231	0.120377	1.027	0.63512	0.835	0.148904
Q9NZK5	Adenosine deaminase 2 OS=Homo sapiens OX=9606 GN=ADA2	ADA2	58.933	0.973	0.871	0.994	1.391	0.958	1.098	1.112	1.134	0.966	1.225	0.998	2.284	0.818	1.046	1.062	1.145	1.086	1.424	1.685	1.141	1.121	0.721	0.894	0.949	1.033	0.959	1.003	1.018	1.032	0.924	1.183	0.2172	0.9	0.093577	0.761	0.038682
Q04695	"Keratin, type I cytoskeletal 17 OS=Homo sapiens OX=9606 GN=KRT17"	KRT17	48.105	0.694	0.739	0.694								0.787	0.785	0.777								1.108	0.812	0.657	10.772							1.104	0.0094434	4.707	0.30094	4.262	0.35416
Q5VU43	Myomegalin OS=Homo sapiens OX=9606 GN=PDE4DIP	PDE4DIP	265.1
Q14993	Collagen alpha-1(XIX) chain OS=Homo sapiens OX=9606 GN=COL19A1	COL19A1	115.22	0.947	1.145	1.108				0.992	1.105	1.04	0.925	0.869	0.825	0.889					1.013	0.945	0.884	0.819	1.117	1.157	0.808				0.875	0.875	0.873	0.872	0.0093008	0.898	0.098957	1.031	0.73324
Q8N8X9	Protein mab-21-like 3 OS=Homo sapiens OX=9606 GN=MAB21L3	MAB21L3	42.356
Q12866	Tyrosine-protein kinase Mer OS=Homo sapiens OX=9606 GN=MERTK	MERTK	110.25
P13798	Acylamino-acid-releasing enzyme OS=Homo sapiens OX=9606 GN=APEH	APEH	81.224	1.097	0.872	0.818				0.826	1.466	0.713	0.684	0.763	2.102	1.678					0.987	1.788	1.014	0.9	0.79	1.187	1.356				0.908	0.743	0.978	1.501	0.071995	1.06	0.59674	0.706	0.113158
P31146	Coronin-1A OS=Homo sapiens OX=9606 GN=CORO1A	CORO1A	51.026				1.377	1.358	1.148	1.223	1.489	0.799	1.17				0.954	0.904	1.536	1.223	1.295	1.449	2.17					0.819	1.157	1.075	0.77	0.926	0.9	1.113	0.548	0.769	0.029163	0.691	0.029118
O00391	Sulfhydryl oxidase 1 OS=Homo sapiens OX=9606 GN=QSOX1	QSOX1	82.577	0.894	0.912	0.953	1.227	1.028	0.988	1.07	1.188	1.058	1.007	1.336	2.308	1.024	1.083	0.995	1.038	1.173	1.076	1.173	1.002	0.874	0.87	0.991	0.976	0.879	1.023	1.026	0.981	1.055	1.001	1.182	0.136739	0.937	0.135238	0.793	0.036125
P61026	Ras-related protein Rab-10 OS=Homo sapiens OX=9606 GN=RAB10	RAB10	22.541							1.026	0.896	0.858	1.025								0.773	1.242	1.524								0.999	0.991	0.995	1.24	0.35536	1.046	0.37352	0.843	0.57924
P08246	Neutrophil elastase OS=Homo sapiens OX=9606 GN=ELANE	ELANE	28.518				1.083	1.174	0.985								1.008	1.076	0.852	1.035								1.023	2.452	1.05				0.919	0.29812	1.396	0.4433	1.519	0.37082
O00299	Chloride intracellular channel protein 1 OS=Homo sapiens OX=9606 GN=CLIC1	CLIC1	26.922	1.167	0.758	0.783								1.211	1.244	1.413								2.072	1.461	2.382	3.115							1.428	0.063201	2.501	0.0093599	1.751	0.039857
Q03112	MDS1 and EVI1 complex locus protein OS=Homo sapiens OX=9606 GN=MECOM	MECOM	138.13	1.282	1.099	0.998				1.053	1.308	1.214	1.096	0.762	0.876	1.187					1.016	1.144	1.272	1.407	1.034	1.15	1.231				1.192	1.247	1.384	0.907	0.22626	1.074	0.22782	1.184	0.059557
Q9HBI1	Beta-parvin OS=Homo sapiens OX=9606 GN=PARVB	PARVB	41.714				1.499	1.947	1.023	1.038	0.679	0.817	1.096				0.567	0.953	1.629	0.931	0.752	1.607	2.054					0.588	1.244	0.719	0.981	0.801	0.981	1.049	0.96154	0.765	0.198858	0.73	0.27012
Q13123	Protein Red OS=Homo sapiens OX=9606 GN=IK	IK	65.601							1.298	1.384	1.137	1.457								1.638	1.303	1.188								0.907	1.389	1.7	1.043	0.72816	1.01	0.91504	0.968	0.80044
P52566	Rho GDP-dissociation inhibitor 2 OS=Homo sapiens OX=9606 GN=ARHGDIB	ARHGDIB	22.988	0.781	0.743	0.957	2.124	1.196	0.731	0.748	0.736	0.504	1.309	0.897	0.885	0.884	0.875	1.096	1.724	1.166	0.685	1.816	1.788	1.097	1.356	1.755	1.649	0.753	0.862	0.565	0.652	0.601	0.821	1.202	0.234	1.029	0.86946	0.856	0.31226
P07737	Profilin-1 OS=Homo sapiens OX=9606 GN=PFN1	PFN1	15.054	0.924	0.874	1.107	1.738	1.306	0.969	0.966	0.914	0.877	1.317	1.023	1.001	1.091	1.077	1.02	1.556	1.285	0.806	1.953	1.967	1.42	1.294	1.513	1.905	0.787	0.994	0.764	0.816	0.796	1.033	1.163	0.27862	1.03	0.96388	0.886	0.37368
Q7Z5A9	Protein FAM19A1 OS=Homo sapiens OX=9606 GN=FAM19A1	FAM19A1	14.901				0.913	1.066	0.976								1.082	1.254	0.826	0.947								1.373	1.133	1.63				1.043	0.78704	1.4	0.045697	1.342	0.08468
Q14126	Desmoglein-2 OS=Homo sapiens OX=9606 GN=DSG2	DSG2	122.29	1.232	1.199	1.312	1.409	1.542	1.442	0.821	1.258	1.223	0.887	1.013	1.619	0.905	1.179	0.798	0.976	1.074	0.872	0.805	0.914	0.9	0.854	0.939	1.016	1.231	1.502	0.852	0.782	0.806	0.895	0.824	0.045937	0.793	0.0188588	0.963	0.69828
O75223	Gamma-glutamylcyclotransferase OS=Homo sapiens OX=9606 GN=GGCT	GGCT	21.007	0.921	1.138	1.343								1.166	1.411	1.308								0.973	0.915	1.207	2.901							1.142	0.31212	1.322	0.62662	1.158	0.93164
O14791	Apolipoprotein L1 OS=Homo sapiens OX=9606 GN=APOL1	APOL1	43.974	0.725	1.009	0.742	1.077	1.047	0.782	0.838	0.79	0.971	0.894	0.995	1.033	1.008	0.968	1.07	1.126	1.323	1.05	1.214	0.985	1.042	0.909	0.83	0.937	0.872	1.209	1.079	0.928	1.215	1.109	1.214	0.0023829	1.141	0.048261	0.94	0.23792
P68036	Ubiquitin-conjugating enzyme E2 L3 OS=Homo sapiens OX=9606 GN=UBE2L3	UBE2L3	17.861
Q9Y6X0	SET-binding protein OS=Homo sapiens OX=9606 GN=SETBP1	SETBP1	175.01				1.245	1.053	1.102								0.857	0.594	1.287	1.017								0.708	1.058	0.79				0.828	0.30692	0.752	0.083815	0.908	0.74912
Q8IUZ0	Leucine-rich repeat-containing protein 49 OS=Homo sapiens OX=9606 GN=LRRC49	LRRC49	78.893	0.774	0.822	0.773								0.768	0.763	0.715								1.319	1.313	0.969	1.139							0.948	0.155058	1.501	0.0062176	1.583	0.0037231
Q6ZS17	Rho family-interacting cell polarization regulator 1 OS=Homo sapiens OX=9606 GN=RIPOR1	RIPOR1	132.31							0.687	1.082	1.457	1.204								0.655	1.317	1.32								1.267	1.288	1.077	0.991	0.9356	1.093	0.55978	1.103	0.57926
P52597	Heterogeneous nuclear ribonucleoprotein F OS=Homo sapiens OX=9606 GN=HNRNPF	HNRNPF	45.671
P05451	Lithostathine-1-alpha OS=Homo sapiens OX=9606 GN=REG1A	REG1A	18.731	1.469	0.94	1.496								1.234	1.642	1.221								1.258	1.173	1.179	1.253							1.049	0.75554	0.934	0.78786	0.89	0.3918
P01834	Immunoglobulin kappa constant OS=Homo sapiens OX=9606 GN=IGKC	IGKC	11.765	0.945	1.227	1.471	0.981	1.075	0.843	0.967	0.967	1.177	0.842	1.556	1.91	1.37	0.979	1.027	1.228	1.111	1.602	1.532	1.122	0.939	0.925	1.55	1.22	1.008	0.953	0.828	1.115	1.174	1.249	1.28	0.0150585	1.044	0.60972	0.816	0.043923
Q08380	Galectin-3-binding protein OS=Homo sapiens OX=9606 GN=LGALS3BP	LGALS3BP	65.33	1.101	1.041	0.799	1.167	1.458	0.858	0.768	1.043	0.971	0.781	1.303	1.46	0.827	1.16	0.737	1.008	1.015	0.877	1.443	0.895	1.159	0.93	0.923	1.011	0.74	1.157	1.239	1.533	1.209	0.602	1.074	0.52014	1.052	0.72666	0.979	0.81612
P28799	Granulins OS=Homo sapiens OX=9606 GN=GRN	GRN	63.544	1.078	0.962	1.097				0.954	1.009	0.738	0.81	1.061	1.447	0.907					0.853	1.074	0.76	1.024	0.787	1.063	0.909				0.988	0.772	0.84	1.071	0.60492	0.96	0.60828	0.897	0.36584
Q9UK55	Protein Z-dependent protease inhibitor OS=Homo sapiens OX=9606 GN=SERPINA10	SERPINA10	50.706	1.078	1.149	1.033	1.019	0.959	0.868	0.964	1.066	0.968	0.936	0.816	0.996	0.941	0.881	1.134	1.107	1.126	1.038	1.043	1.047	1.033	1.008	0.946	1.025	0.914	1.039	0.962	1.331	1.086	1.178	1.009	0.87904	1.048	0.3235	1.039	0.45494
P29317	Ephrin type-A receptor 2 OS=Homo sapiens OX=9606 GN=EPHA2	EPHA2	108.27
Q9P1Z9	Coiled-coil domain-containing protein 180 OS=Homo sapiens OX=9606 GN=CCDC180	CCDC180	191.1							1.334	1.56	1.316	1.213								1.018	1.155	1.135								1.353	1.138	1.293	0.813	0.033942	0.93	0.39428	1.144	0.110116
O15394	Neural cell adhesion molecule 2 OS=Homo sapiens OX=9606 GN=NCAM2	NCAM2	93.045				1.118	0.959	0.989	0.927	0.919	0.901	0.946				0.934	0.902	1.126	0.893	1.21	1.296	0.879					1.062	1.061	0.886	1.004	0.897	0.974	1.071	0.39422	1.016	0.72398	0.948	0.55752
P04066	Tissue alpha-L-fucosidase OS=Homo sapiens OX=9606 GN=FUCA1	FUCA1	53.688	1.145	1.045	1.199	1.118	1.054	0.712	1.205	1.109	0.982	1.061	1.187	1.508	1.015	0.922	1.161	1.134	1.064	1.003	1.489	1.079	0.891	0.932	0.923	1.275	0.987	1.379	0.936	1.11	1.153	1.169	1.088	0.26006	1.012	0.87808	0.93	0.32602
P05164	Myeloperoxidase OS=Homo sapiens OX=9606 GN=MPO	MPO	83.868	0.685	0.625	1.239	0.946	0.881	0.877					0.779	0.799	0.679	1.041	1.063	1.011	1.875				0.631	0.614	0.573	0.86	0.893	2.827	1.316				1.183	0.40968	1.259	0.71712	1.064	0.85028
P23921	Ribonucleoside-diphosphate reductase large subunit OS=Homo sapiens OX=9606 GN=RRM1	RRM1	90.069				1.395	0.865	0.507								1.126	1.005	1.126	1.294								0.898	0.828	1.157				1.234	0.43324	1.042	0.73188	0.845	0.153462
O14786	Neuropilin-1 OS=Homo sapiens OX=9606 GN=NRP1	NRP1	103.13	0.998	0.816	1.211	1.265	0.935	1.019	1.1	1.192	0.986	0.893	1.121	2.79	1.003	1.182	0.722	0.904	0.87	1.211	1.627	0.932	0.758	0.752	1.129	0.758	1.293	0.827	1.027	1.277	0.982	0.903	1.187	0.44024	0.932	0.32224	0.785	0.197356
O95445	Apolipoprotein M OS=Homo sapiens OX=9606 GN=APOM	APOM	21.253	0.756	1.119	0.766	0.876	1.091	0.952	0.75	0.754	1.027	0.784	0.806	0.415	1.022	0.928	1.06	1.367	1.135	0.913	0.722	0.829	0.66	0.618	0.943	0.8	1.005	1.287	1.118	0.925	0.93	0.851	1.036	0.95854	1.03	0.82692	0.993	0.91552
P39060	Collagen alpha-1(XVIII) chain OS=Homo sapiens OX=9606 GN=COL18A1	COL18A1	178.19	1.047	1.011	1.168	1.038	0.999	1.063	0.978	0.979	1.086	1.034	0.996	0.96	0.986	1.154	1.116	1.243	1.038	1.124	1.151	1.17	1.161	0.935	0.968	0.875	1.238	1.012	1.055	1.202	1.065	0.976	1.051	0.150422	1.008	0.92974	0.959	0.33462
Q6P2C8	Mediator of RNA polymerase II transcription subunit 27 OS=Homo sapiens OX=9606 GN=MED27	MED27	35.431
Q9UKV3	Apoptotic chromatin condensation inducer in the nucleus OS=Homo sapiens OX=9606 GN=ACIN1	ACIN1	151.86
A1A4G5	Leukemia NUP98 fusion partner 1 OS=Homo sapiens OX=9606 GN=LNP1	LNP1	21.32
Q09MP3	RAD51-associated protein 2 OS=Homo sapiens OX=9606 GN=RAD51AP2	RAD51AP2	133.91	0.938	0.915	0.794								1.023	1.151	1.026								0.835	1.044	0.964	0.847							1.209	0.042217	1.046	0.60104	0.865	0.092156
Q9UGT4	Sushi domain-containing protein 2 OS=Homo sapiens OX=9606 GN=SUSD2	SUSD2	90.207							0.921	1.045	0.832	1.11								0.799	2.171	3.077								2.994	1.636	1.154	2.063	0.28744	1.973	0.056184	0.957	0.9708
P0DMV9	Heat shock 70 kDa protein 1B OS=Homo sapiens OX=9606 GN=HSPA1B	HSPA1B	70.051
Q9NQY0	Bridging integrator 3 OS=Homo sapiens OX=9606 GN=BIN3	BIN3	29.665
P35916	Vascular endothelial growth factor receptor 3 OS=Homo sapiens OX=9606 GN=FLT4	FLT4	152.76	0.988	1.125	1.147	1.195	1.353	1.075	0.826	0.993	0.995	0.871	1.046	1.199	1.009	1.031	1.121	1.039	1.179	1.233	1.008	0.895	1.1	0.906	1.155	0.781	1.19	0.779	0.984	0.92	1.011	0.955	1.018	0.67956	0.926	0.25604	0.909	0.087403
Q9HCU0	Endosialin OS=Homo sapiens OX=9606 GN=CD248	CD248	80.858	0.867	0.994	1								1.147	1.598	1.019								0.877	0.779	0.915	0.662							1.316	0.144661	0.848	0.129163	0.644	0.029121
P12277	Creatine kinase B-type OS=Homo sapiens OX=9606 GN=CKB	CKB	42.644				1.42	5.64	5.973								1.387	4.387	1.495	5.892								3.76	0.886	1.847				0.757	0.63828	0.498	0.33768	0.658	0.51706
P49747	Cartilage oligomeric matrix protein OS=Homo sapiens OX=9606 GN=COMP	COMP	82.86	1.041	1.01	0.937	1.148	0.889	1.097	0.983	0.984	1.083	1.114	1.338	1.402	1.153	1.133	0.68	1.159	1.027	1.18	1.192	1.164	0.991	0.881	1.055	0.894	0.921	0.889	0.811	1	1.113	0.964	1.111	0.196758	0.925	0.061776	0.833	0.029042
P19484	Transcription factor EB OS=Homo sapiens OX=9606 GN=TFEB	TFEB	52.864
P08670	Vimentin OS=Homo sapiens OX=9606 GN=VIM	VIM	53.651
P27169	Serum paraoxonase/arylesterase 1 OS=Homo sapiens OX=9606 GN=PON1	PON1	39.731	0.787	1.022	0.887	1.305	1.252	0.962	0.932	1.235	1.31	1.363	0.92	0.887	0.886	0.861	1.066	1.204	1.004	0.976	1.096	1.103	0.84	1.044	1.119	1.017	1.015	1.053	0.928	0.835	1	1.189	0.905	0.22868	0.908	0.2486	1.004	0.94166
A0A0C4DH38	Immunoglobulin heavy variable 5-51 OS=Homo sapiens OX=9606 GN=IGHV5-51	IGHV5-51	12.674							0.548	0.696	2.246	0.788								1.388	1.338	1.186								0.542	0.976	0.806	1.219	0.3348	0.724	0.65872	0.594	0.038122
Q13416	Origin recognition complex subunit 2 OS=Homo sapiens OX=9606 GN=ORC2	ORC2	65.971	0.833	1.118	1.279	1.101	1.013	1.048					1.433	1.082	1.001	0.863	0.776	1.11	1.012				0.811	0.666	1.102	0.686	0.812	1.064	0.866				0.976	0.73794	0.806	0.039199	0.825	0.091184
Q04118	Basic salivary proline-rich protein 3 OS=Homo sapiens OX=9606 GN=PRB3	PRB3	30.98				0.349	0.403	0.426								0.446	0.507	0.34	0.53									8.594	0.914				1.161	0.33024	12.107	0.32978	10.431	0.35078
P01137	Transforming growth factor beta-1 OS=Homo sapiens OX=9606 GN=TGFB1	TGFB1	44.341	0.959	0.881	1.143								0.982	0.877	1.111								0.678	0.848	0.943	0.971							0.996	0.9775	0.865	0.25506	0.869	0.25018
Q6ZN66	Guanylate-binding protein 6 OS=Homo sapiens OX=9606 GN=GBP6	GBP6	72.426	0.568	0.788	0.625				1.314	0.202	0.418	0.195	0.871	0.823	0.881					0.606	0.587	0.482	1.981	3.668	0.963	1.614				3.531	0.475	1.583	1.206	0.2461	3.361	0.0075201	2.786	0.021358
Q8NI99	Angiopoietin-related protein 6 OS=Homo sapiens OX=9606 GN=ANGPTL6	ANGPTL6	51.694							1.238	1.189	1.325	1.063								1.237	1.323	1.441								1.468	1.461	1.249	1.108	0.17666	1.157	0.092462	1.044	0.5717
Q537H7	Spermatogenesis-associated protein 45 OS=Homo sapiens OX=9606 GN=SPATA45	SPATA45	11.356							0.712	0.929	0.958	0.857								1.178	0.677	0.737								0.713	1.02	0.757	1	0.88722	0.961	0.71904	0.961	0.9203
P11055	Myosin-3 OS=Homo sapiens OX=9606 GN=MYH3	MYH3	223.9				1.409	15.051	12.131									2.641	3.939	3.576										1.359				0.355	0.48848	0.143		0.401
P15090	"Fatty acid-binding protein, adipocyte OS=Homo sapiens OX=9606 GN=FABP4"	FABP4	14.719
Q13508	Ecto-ADP-ribosyltransferase 3 OS=Homo sapiens OX=9606 GN=ART3	ART3	43.923				1.2	1.002	1.093								1.237	0.952	1.224	1.029								1.192	1.197	1.317				1.011	0.93582	1.125	0.124263	1.112	0.22846
P02776	Platelet factor 4 OS=Homo sapiens OX=9606 GN=PF4	PF4	10.845							0.967	1.151	0.846	0.765								2.035	1.059	0.941								0.664	0.727	0.682	1.443	0.2193	0.741	0.043004	0.514	0.128698
Q9HC84	Mucin-5B OS=Homo sapiens OX=9606 GN=MUC5B	MUC5B	596.33				0.7	0.711	0.765								0.772	0.864	0.71	0.728								0.75	5.029	0.861				1.06	0.37016	3.051	0.36412	2.88	0.39564
P61088	Ubiquitin-conjugating enzyme E2 N OS=Homo sapiens OX=9606 GN=UBE2N	UBE2N	17.138
P54725	UV excision repair protein RAD23 homolog A OS=Homo sapiens OX=9606 GN=RAD23A	RAD23A	39.609	1.625	0.983	1.102								1.728	2.082	2.406								1.015	0.947	2.301	1.877							1.675	0.041838	1.241	0.59026	0.741	0.24166
Q92859	Neogenin OS=Homo sapiens OX=9606 GN=NEO1	NEO1	160.01	1.093	1.058	1.125	1.21	1.101	0.953	1.512	1.494	1.147	1.486	1.252	2.59	1.113	1.075	0.828	0.97	1.015	1.71	1.936	1.824	0.82	0.732	1.142	0.803	1.083	0.938	1.029	1.296	1.058	1.094	1.175	0.40538	0.821	0.0178626	0.698	0.032884
Q8IZF0	Sodium leak channel non-selective protein OS=Homo sapiens OX=9606 GN=NALCN	NALCN	200.33
P02538	"Keratin, type II cytoskeletal 6A OS=Homo sapiens OX=9606 GN=KRT6A"	KRT6A	60.044	0.591	0.847	0.866	0.591	1.001	0.81	0.666	1.483	0.784	1.276	1.206	1.094	0.779	0.599	0.749	0.749	0.832	0.874	0.57	0.642	0.78	0.423	0.805	5.567	0.545	6.442	0.787	0.718	1.375	0.462	0.908	0.52224	2.008	0.50806	2.212	0.36348
P00488	Coagulation factor XIII A chain OS=Homo sapiens OX=9606 GN=F13A1	F13A1	83.266	1.22	1.143	0.988	0.912	1.059	0.796	0.845	1.245	1.341	0.909	1.058	1.214	0.919	1.479	1.098	1.056	1.629	0.994	1.162	1.932	0.959	0.96	1.094	1.239	1.19	1.204	1.143	1.838	1.175	1.034	1.199	0.08854	1.132	0.152021	0.944	0.62196
Q9NY27	Serine/threonine-protein phosphatase 4 regulatory subunit 2 OS=Homo sapiens OX=9606 GN=PPP4R2	PPP4R2	46.898				0.867	0.955	0.883								0.74	0.804	1.011	0.924								0.856	0.564	1.127				0.965	0.6432	0.942	0.67612	0.976	0.77708
P14151	L-selectin OS=Homo sapiens OX=9606 GN=SELL	SELL	42.187	1.13	1.012	1.239	1.156	0.866	0.939	0.846	1.063	0.972	0.915	1.049	1.196	0.947	1.039	0.767	0.804	0.961	1.22	1.055	0.77	0.871	0.701	1.096	0.78	0.815	0.894	0.977	0.933	0.84	0.874	0.967	0.5735	0.866	0.0199969	0.895	0.131524
Q8NDA8	Maestro heat-like repeat-containing protein family member 1 OS=Homo sapiens OX=9606 GN=MROH1	MROH1	181.25				1.104	0.829	0.873								1.056	0.983	0.887	1.377								0.992	1.151	0.885				1.15	0.36076	1.079	0.53822	0.938	0.68096
P00740	Coagulation factor IX OS=Homo sapiens OX=9606 GN=F9	F9	51.778	0.948	0.959	0.878	1.174	1.04	1.017	0.93	0.859	1.013	0.924	0.857	0.758	0.646	0.87	1.094	1.198	0.937	0.934	0.978	0.964	1.104	0.96	0.892	0.94	1.044	1.078	0.997	1.036	0.994	1.124	0.948	0.3265	1.044	0.2476	1.101	0.099384
O14964	Hepatocyte growth factor-regulated tyrosine kinase substrate OS=Homo sapiens OX=9606 GN=HGS	HGS	86.191
P18827	Syndecan-1 OS=Homo sapiens OX=9606 GN=SDC1	SDC1	32.461	1.07	0.998	1.034								0.98	1.928	1.094								0.954	1.144	0.885	1.157							1.29	0.42558	1.001	0.95062	0.776	0.31596
P07988	Pulmonary surfactant-associated protein B OS=Homo sapiens OX=9606 GN=SFTPB	SFTPB	42.117				2.273	1.838	1.039								1.367	1.349	1.966	1.495								0.956	1.162	1.339				0.9	0.77484	0.671	0.23154	0.746	0.079119
P16070	CD44 antigen OS=Homo sapiens OX=9606 GN=CD44	CD44	81.537	1.059	0.998	1.22	1.497	1.163	1.28	1.216	1.19	0.855	0.887	1.401	2.129	0.883	1.163	0.906	1.027	1.145	1.08	1.581	1.108	0.81	0.506	0.908	0.588	1.123	1.049	0.95	1.175	0.96	1.118	1.093	0.51286	0.808	0.039439	0.74	0.025761
P43307	Translocon-associated protein subunit alpha OS=Homo sapiens OX=9606 GN=SSR1	SSR1	32.235				1.527	1.112	1.208								0.828	0.998	1.023	1.147								0.765	0.919	0.922				0.779	0.079722	0.677	0.027505	0.87	0.20988
Q15149	Plectin OS=Homo sapiens OX=9606 GN=PLEC	PLEC	531.78	1.27	1.03	0.937								0.781	1.283	0.646								0.76	0.662	0.947	0.941							0.837	0.39478	0.767	0.08948	0.916	0.7921
Q15434	"RNA-binding motif, single-stranded-interacting protein 2 OS=Homo sapiens OX=9606 GN=RBMS2"	RBMS2	43.958
P27918	Properdin OS=Homo sapiens OX=9606 GN=CFP	CFP	51.276	1.11	1.142	1.062	1.147	1.034	1.114	0.947	1.049	0.906	1.122	0.914	0.859	1.024	0.957	1.047	0.953	1.084	1.123	0.771	0.876	0.97	0.733	0.927	0.875	0.959	1.145	0.882	0.838	1	0.802	0.904	0.030999	0.859	0.0036972	0.95	0.34896
O00429	Dynamin-1-like protein OS=Homo sapiens OX=9606 GN=DNM1L	DNM1L	81.876
Q5TBA9	Protein furry homolog OS=Homo sapiens OX=9606 GN=FRY	FRY	338.87				0.839	0.678	0.949	0.995	1.011	1.084	1.364				1.005	1.298	1.313	1.035	0.879	0.761	0.818					1.199	0.5	1.114	1.269	1.319	1.269	1.027	0.81832	1.125	0.59932	1.095	0.71182
Q9Y6Z7	Collectin-10 OS=Homo sapiens OX=9606 GN=COLEC10	COLEC10	30.705	1.139	1.148	1.078	1.262	1.075	0.972	0.801	0.994	1.076	1.106	0.912	1.404	1.003	1.017	0.727	0.917	1.086	1.018	0.793	0.933	0.953	0.945	0.813	1.056	0.999	0.974	0.899	0.66	0.98	0.991	0.921	0.2026	0.87	0.026159	0.945	0.49346
P07711	Cathepsin L1 OS=Homo sapiens OX=9606 GN=CTSL	CTSL	37.564
Q5VZE5	"N-alpha-acetyltransferase 35, NatC auxiliary subunit OS=Homo sapiens OX=9606 GN=NAA35"	NAA35	83.638
P68363	Tubulin alpha-1B chain OS=Homo sapiens OX=9606 GN=TUBA1B	TUBA1B	50.151				4.899	7.466	7.175								6.106	7.222	6.048	7.476								4.397	6.312	1.386				1.031	0.75544	0.619	0.25032	0.601	0.27634
O75083	WD repeat-containing protein 1 OS=Homo sapiens OX=9606 GN=WDR1	WDR1	66.193
P06733	Alpha-enolase OS=Homo sapiens OX=9606 GN=ENO1	ENO1	47.168				0.969	1.4	1.023								1.061	0.691	0.904	1.402								0.894	0.951	0.735				0.897	0.5511	0.761	0.127239	0.848	0.49232
A1L4H1	Soluble scavenger receptor cysteine-rich domain-containing protein SSC5D OS=Homo sapiens OX=9606 GN=SSC5D	SSC5D	165.74	0.834	0.806	0.904	0.982	0.904	0.789	0.834	0.849	1.018	0.932	1.022	1.194	0.874	1.166	0.698	0.837	0.979	0.932	1.176	0.833	0.984	0.709	0.877	0.898	0.791	0.635	1.22	0.885	0.872	0.933	1.097	0.21028	0.995	0.79582	0.907	0.2303
P01591	Immunoglobulin J chain OS=Homo sapiens OX=9606 GN=JCHAIN	JCHAIN	18.098	0.96	1.11	1.115	1.135	0.975	0.821	0.945	0.949	1.073	0.887	0.996	1.206	0.785	0.88	1.097	0.984	1.249	1.358	1.227	1.026	0.798	0.741	1.099	0.799	0.951	1.705	0.765	1.035	1.103	0.888	1.084	0.26774	0.991	0.69686	0.915	0.27728
P04070	Vitamin K-dependent protein C OS=Homo sapiens OX=9606 GN=PROC	PROC	52.071	1.15	1.037	1.193	1.111	1.044	1.069	1.062	1.053	1.074	1.049	0.989	0.583	0.953	1.17	1.163	1.103	1.176	1.028	1.039	1.085	1.073	0.864	1.139	0.918	1.002	0.95	1.1	1.059	1.125	1.209	0.949	0.33528	0.963	0.27436	1.015	0.7245
P00338	L-lactate dehydrogenase A chain OS=Homo sapiens OX=9606 GN=LDHA	LDHA	36.688	1.525	1.096	1.362	1.358	1.43	1.335					2.25	3.25	2.178	1.314	1.094	1.443	1.24				1.388	1.963	2.095	2.833	1.475	1.222	1.629				1.35	0.178539	1.333	0.065697	0.987	0.91126
O60832	H/ACA ribonucleoprotein complex subunit DKC1 OS=Homo sapiens OX=9606 GN=DKC1	DKC1	57.673				0.486	0.699	0.623	0.393	0.485	0.97	0.52				0.873	1.11	0.692	1.719	1.241	0.378	0.927					1.118	1.367	0.785	0.742	1.771	0.891	1.662	0.053462	1.865	0.0052363	1.122	0.52284
P49773	Histidine triad nucleotide-binding protein 1 OS=Homo sapiens OX=9606 GN=HINT1	HINT1	13.802				1.299	0.97	1.227								0.769	0.88	1.322	0.818								1.112	1.273	0.79				0.813	0.22852	0.908	0.5549	1.117	0.56466
Q07507	Dermatopontin OS=Homo sapiens OX=9606 GN=DPT	DPT	24.005	1.223	1.086	1.239	1.154	1.227	1.097	0.836	0.75	0.732	0.793	1.12	1.539	1.233	1.061	1.057	0.958	0.969	0.651	0.84	0.908	1.256	1.119	1.18	1.321	0.884	1.032	0.976	0.817	0.816	0.966	1.02	0.87014	1.023	0.7363	1.003	0.88406
P13929	Beta-enolase OS=Homo sapiens OX=9606 GN=ENO3	ENO3	46.986
P09960	Leukotriene A-4 hydrolase OS=Homo sapiens OX=9606 GN=LTA4H	LTA4H	69.284	0.855	0.764	0.818	1.278	0.993	0.915					0.846	1.388	0.969	0.953	0.917	1.083	1.01				0.708	0.698	0.766	0.826	0.843	0.949	0.887				1.092	0.3548	0.865	0.131602	0.792	0.0097763
P11226	Mannose-binding protein C OS=Homo sapiens OX=9606 GN=MBL2	MBL2	26.143	0.58	1.41	0.755	1.234	1.805	1.352	0.91	0.648	1.437	0.764	0.773	0.976	1.346	0.759	0.817	0.966	1.16	0.495	0.965	0.898	1.66	1.211	0.703	1.528	1.514	1.073	0.865	1.121	1.322	0.596	0.84	0.37072	1.064	0.6322	1.266	0.131737
Q92954	Proteoglycan 4 OS=Homo sapiens OX=9606 GN=PRG4	PRG4	151.06	1.053	0.951	0.868	0.686	0.875	0.839	0.648	0.859	0.877	0.939	0.77	0.702	0.896	0.954	1.001	1.163	1.258	1.018	0.88	0.912	1.005	0.819	0.979	1.045	0.715	0.799	1.033	0.738	1.075	1.078	1.112	0.175041	1.08	0.2901	0.972	0.73072
P06396	Gelsolin OS=Homo sapiens OX=9606 GN=GSN	GSN	85.696	1.061	1.104	0.94	1.204	0.954	1.239	1.088	0.997	1.14	0.985	1.238	1.128	0.662	0.982	0.773	1.017	0.963	1.043	1.075	0.982	0.893	0.726	1.022	0.859	0.904	0.866	0.874	1.002	1.134	1.003	0.921	0.171925	0.867	0.0085848	0.941	0.45322
P01344	Insulin-like growth factor II OS=Homo sapiens OX=9606 GN=IGF2	IGF2	20.14	1.09	1.059	1.238	0.966	1.015	0.88	0.819	0.791	1.088	0.983	1.036	1.151	1.233	0.928	0.879	1.006	1.014	1.095	0.881	0.973	1.001	0.865	1.239	1.217	0.793	0.888	0.833	0.98	1.066	0.961	1.027	0.6051	0.991	0.87296	0.965	0.5073
P02787	Serotransferrin OS=Homo sapiens OX=9606 GN=TF	TF	77.063	1.004	1.092	1.085	0.883	0.791	0.976	0.98	0.994	1.322	0.885	1.027	0.828	1.173	1.132	1.033	0.899	1.021	0.904	1.112	0.904	0.876	0.763	1.063	0.833	0.933	0.919	0.885	0.825	0.959	0.907	1.002	0.93004	0.895	0.062301	0.893	0.02942
P06702	Protein S100-A9 OS=Homo sapiens OX=9606 GN=S100A9	S100A9	13.242	0.878	0.681	0.958	0.763	0.718	0.952	0.84	1.187	0.66	1.216	0.852	1.772	0.676	0.715	0.777	1.633	0.984	0.745	0.695	2.229	1.217	1.618	0.895	1.149	1.08	4.242	0.808	1.664	1.059	0.895	1.251	0.36234	1.652	0.038098	1.32	0.2597
P35858	Insulin-like growth factor-binding protein complex acid labile subunit OS=Homo sapiens OX=9606 GN=IGFALS	IGFALS	66.034	0.905	0.888	0.923	0.859	1.114	0.909	0.932	0.97	1.206	1.212	1.031	0.796	1.023	1.01	1.1	1.063	1.069	1.094	0.958	1.056	1.023	0.735	0.988	0.872	0.875	1.033	0.983	1.144	1.1	1.027	1.028	0.53668	0.986	0.81654	0.959	0.3832
Q9NV70	Exocyst complex component 1 OS=Homo sapiens OX=9606 GN=EXOC1	EXOC1	101.98	1.079	1.14	1.033	1.015	1.032	1.065	1.098	0.915	1.155	1.102	0.862	0.752	1.039	1.045	0.946	0.918	1.091	1.091	0.815	1.042	1.082	1.088	0.726	0.928	0.999	0.916	1.016	1.059	1.037	0.943	0.903	0.032116	0.921	0.06268	1.02	0.70986
P10909	Clusterin OS=Homo sapiens OX=9606 GN=CLU	CLU	52.494	0.92	0.982	0.974	1.177	0.976	0.956	1.042	1.197	1.011	1.21	0.721	0.619	0.87	0.773	1.049	0.987	0.823	0.78	0.935	1.009	0.887	1.065	0.998	1.136	1.045	0.965	0.905	0.825	0.992	1.193	0.82	0.0036957	0.958	0.37776	1.169	0.02032
Q9H4K1	RIB43A-like with coiled-coils protein 2 OS=Homo sapiens OX=9606 GN=RIBC2	RIBC2	37.059							0.952	0.762	0.823	1.044								1.278	0.583	1.12								1.318	1.235	1.256	1.11	0.80268	1.418	0.0086973	1.278	0.34464
Q8TCN5	Zinc finger protein 507 OS=Homo sapiens OX=9606 GN=ZNF507	ZNF507	105.77
Q8NEV8	Exophilin-5 OS=Homo sapiens OX=9606 GN=EXPH5	EXPH5	222.52				1.094	1.023	1.126								1.31	0.73	1	0.659								0.744	1.986	1.327				0.855	0.31194	1.251	0.65804	1.462	0.31096
P07602	Prosaposin OS=Homo sapiens OX=9606 GN=PSAP	PSAP	58.112	0.882	0.893	1.619	1.15	1.168	0.801	0.885	0.723	0.856	0.911	1.469	1.346	1.098	1.39	0.972	1.113	1.23	1.204	1.277	0.819	0.986	0.681	0.912	0.9	1.086	1.27	1.065	0.949	0.993	0.881	1.205	0.044616	0.983	0.98396	0.816	0.0159771
P07355	Annexin A2 OS=Homo sapiens OX=9606 GN=ANXA2	ANXA2	38.604	0.82	0.719	0.844	0.73	0.858	0.777					0.803	0.959	0.686	0.739	0.996	0.983	0.939				0.808	0.682	0.563	3.28	0.8	4.442	0.968				1.102	0.21434	2.084	0.2281	1.891	0.33894
P49281	Natural resistance-associated macrophage protein 2 OS=Homo sapiens OX=9606 GN=SLC11A2	SLC11A2	62.265				0.524	1.324	0.44								0.356	0.811	0.814	0.376								2.089	1.228	1.014				0.773	0.61628	1.893	0.152196	2.45	0.036836
Q12805	EGF-containing fibulin-like extracellular matrix protein 1 OS=Homo sapiens OX=9606 GN=EFEMP1	EFEMP1	54.64	1.043	1.069	0.997	1.523	1.235	1.257	1.018	1.217	1.194	0.878	0.98	2.253	0.819	0.986	0.753	1.064	0.857	0.891	1.088	1.037	0.889	0.92	0.878	1.019	1.256	1.037	1.02	0.806	1.048	1.084	0.939	0.35574	0.871	0.04828	0.928	0.76052
Q6ZN84	Coiled-coil domain-containing protein 81 OS=Homo sapiens OX=9606 GN=CCDC81	CCDC81	76.083
P23284	Peptidyl-prolyl cis-trans isomerase B OS=Homo sapiens OX=9606 GN=PPIB	PPIB	23.742	0.682	0.964	1.212	1.678	1.053	0.684	1.099	1.228	0.801	1.149	1.084	0.816	0.956	1.376	1.006	1.55	0.963	1.217	1.719	1.466	1.094	1.217	1.211	1.228	0.783	0.949	0.64	0.828	0.953	1.15	1.152	0.2208	0.953	0.7702	0.827	0.09612
O60462	Neuropilin-2 OS=Homo sapiens OX=9606 GN=NRP2	NRP2	104.83	1.096	1.285	1.352								1.259	2.026	1.171								0.876	1.136	1.229	0.831							1.194	0.45866	0.818	0.153517	0.685	0.106177
P43121	Cell surface glycoprotein MUC18 OS=Homo sapiens OX=9606 GN=MCAM	MCAM	71.607	0.879	1.124	1.074	1.472	1.164	1.182	0.94	1.014	0.991	1.029	1.311	1.789	1.14	1.133	0.851	0.962	1.019	1.089	1.188	0.93	0.95	0.821	1.231	0.947	0.846	1.031	0.901	1.028	1.034	0.923	1.05	0.64488	0.894	0.079138	0.851	0.068018
Q15063	Periostin OS=Homo sapiens OX=9606 GN=POSTN	POSTN	93.313				1.255	0.912	1.002	1.152	1.004	0.846	1.125				1.227	0.768	0.914	1.029	1.039	1.076	1.123					0.879	0.871	1.123	1.163	1.251	1.17	0.984	0.82022	1.033	0.71856	1.05	0.5854
P10586	Receptor-type tyrosine-protein phosphatase F OS=Homo sapiens OX=9606 GN=PTPRF	PTPRF	212.88	0.996	0.912	0.947	1.023	1.072	0.842					1.074	1.196	0.959	0.931	0.91	0.959	1.072				0.903	0.852	0.894	0.986	0.885	0.917	0.856				1.051	0.37218	0.931	0.098239	0.886	0.0156028
O14818	Proteasome subunit alpha type-7 OS=Homo sapiens OX=9606 GN=PSMA7	PSMA7	27.887	1.139	0.992	0.872				0.68	0.948	1.122	1.132	0.888	2.129	1.325					1.071	1.14	1.098	1.039	0.919	1.071	1.2				0.835	0.957	0.953	1.296	0.115842	1.013	0.8053	0.781	0.155578
Q3KQZ1	Solute carrier family 25 member 35 OS=Homo sapiens OX=9606 GN=SLC25A35	SLC25A35	32.437	2.079	1.473	1.776								2.138	2.676	2.275								2.063	1.473	3.291	6.016							1.331	0.072425	1.808	0.26964	1.359	0.66326
O14793	Growth/differentiation factor 8 OS=Homo sapiens OX=9606 GN=MSTN	MSTN	42.75
Q9UBX5	Fibulin-5 OS=Homo sapiens OX=9606 GN=FBLN5	FBLN5	50.18	1.247	1.139	0.84								0.806	2.184	0.7								1.207	1.158	0.911	1.126							1.144	0.97864	1.023	0.81198	0.895	0.96022
P55058	Phospholipid transfer protein OS=Homo sapiens OX=9606 GN=PLTP	PLTP	54.739	0.998	0.764	0.888	1.059	1.166	1.081	1.27	1.206	1.158	1.061	1.143	1.329	1.004	1.114	1.159	1.215	1.17	1.124	1.455	1.148	0.887	0.802	0.932	1.181	1.026	0.996	1.004	1.011	1.097	1.166	1.114	0.066963	0.948	0.43108	0.852	0.0042615
P84074	Neuron-specific calcium-binding protein hippocalcin OS=Homo sapiens OX=9606 GN=HPCA	HPCA	22.427	1.095	1.01	0.82								0.739	0.781	0.903								1.061	0.873	1.071	1.138							0.828	0.153043	1.062	0.55366	1.282	0.032582
P00747	Plasminogen OS=Homo sapiens OX=9606 GN=PLG	PLG	90.568	0.942	1.067	0.898	0.885	0.752	0.899	0.912	0.979	1.091	1.033	1.004	0.478	1.015	0.901	1.062	0.97	0.949	0.888	0.817	0.821	1.07	1.016	1.136	0.955	1.006	0.929	0.942	1.017	0.991	1.074	0.942	0.36518	1.072	0.085499	1.138	0.076799
Q14314	Fibroleukin OS=Homo sapiens OX=9606 GN=FGL2	FGL2	50.228	1.058	0.968	1.122								1.016	1.888	0.937								1.133	0.987	0.835	0.983							1.22	0.54442	0.938	0.4469	0.769	0.32622
P0DP03	Immunoglobulin heavy variable 3-30-5 OS=Homo sapiens OX=9606 GN=IGHV3-30-5	IGHV3-30-5	12.947	0.558	0.943	1.25								0.948	1.388	0.761								0.561	0.676	1.458	0.666							1.126	0.659	0.916	0.74516	0.814	0.43052
P13716	Delta-aminolevulinic acid dehydratase OS=Homo sapiens OX=9606 GN=ALAD	ALAD	36.294	1.28	1.251	1.246	1.175	1.228	1.397	1.107	1.304	0.929	0.97	1.26	2.441	1.705	0.983	1.124	1.595	0.912	1.143	1.329	1.083	1.286	1.019	1.507	0.983	1.29	1.535	1.213	1.086	1.096	1.17	1.142	0.35938	1.025	0.73678	0.898	0.48018
P52209	"6-phosphogluconate dehydrogenase, decarboxylating OS=Homo sapiens OX=9606 GN=PGD"	PGD	53.139							0.855	1.069	0.84	0.818								0.918	1.036	1.222								0.743	0.847	0.797	1.182	0.159316	0.889	0.21228	0.752	0.037162
P22792	Carboxypeptidase N subunit 2 OS=Homo sapiens OX=9606 GN=CPN2	CPN2	60.556	0.817	1.059	1.055	1.102	1.072	0.993	1.122	1.136	1.029	1.051	1.176	0.802	0.807	1.05	1.067	1.116	1.08	1.116	1.105	1.092	1.049	0.94	1.232	0.94	0.947	1.123	1.066	0.917	0.991	1.142	0.998	0.90298	0.991	0.83084	0.994	0.9561
Q14562	ATP-dependent RNA helicase DHX8 OS=Homo sapiens OX=9606 GN=DHX8	DHX8	139.31
Q9NTG1	Polycystic kidney disease and receptor for egg jelly-related protein OS=Homo sapiens OX=9606 GN=PKDREJ	PKDREJ	255.45
Q14118	Dystroglycan OS=Homo sapiens OX=9606 GN=DAG1	DAG1	97.44				1.404	1.485	1.336	1.525	1.397	1.078	1.103				1.597	1.306	1.493	1.592	1.257	1.735	1.292					1.279	1.431	1.128	1.134	1.419	1.422	1.101	0.193543	0.977	0.7797	0.887	0.106156
P11047	Laminin subunit gamma-1 OS=Homo sapiens OX=9606 GN=LAMC1	LAMC1	177.6	0.98	0.94	0.875	1.095	1.201	1.051	1.047	0.82	0.962	0.852	1.199	2.565	1.038	1.053	1.049	1.317	1.267	0.964	1.176	0.969	0.998	0.906	0.928	1.043	0.919	0.985	0.97	0.833	0.977	0.957	1.282	0.052798	0.969	0.53506	0.755	0.030361
Q14532	"Keratin, type I cuticular Ha2 OS=Homo sapiens OX=9606 GN=KRT32"	KRT32	50.343	0.927	1.021	0.845								1.174	1.124	1.144								0.744	0.93	1.245	1.338							1.232	0.0194827	1.143	0.53872	0.928	0.50896
Q16352	Alpha-internexin OS=Homo sapiens OX=9606 GN=INA	INA	55.39				2.944	7.32	7.782								3.023	4.026	3.124	3.929								4.331	2.075	2.62				0.586	0.16144	0.5	0.161855	0.853	0.37082
P35228	"Nitric oxide synthase, inducible OS=Homo sapiens OX=9606 GN=NOS2"	NOS2	131.12	0.716	0.852	1.012								0.895	0.997	0.843								0.711	0.707	0.978	0.644							1.06	0.58582	0.884	0.39594	0.834	0.156439
Q03591	Complement factor H-related protein 1 OS=Homo sapiens OX=9606 GN=CFHR1	CFHR1	37.65	1.023	0.569	1.125	0.845	0.76	1.098	1.543	1.37	0.984	0.999	0.39	0.449	1.103	0.728	0.694	1.041	0.667	0.636	0.875	0.522	1.652	1.889	0.919	1.027	0.529	0.975	0.86	2.014	0.642	1.635	0.689	0.0126179	1.177	0.54556	1.709	0.0138357
Q9BVI0	PHD finger protein 20 OS=Homo sapiens OX=9606 GN=PHF20	PHF20	115.38
Q8IVL0	Neuron navigator 3 OS=Homo sapiens OX=9606 GN=NAV3	NAV3	255.65	1.238	1.115	1.515								1.336	0.898	1.535								0.71	0.837	1.237	1.359							0.974	0.82924	0.803	0.2694	0.824	0.41118
Q86YW5	Trem-like transcript 1 protein OS=Homo sapiens OX=9606 GN=TREML1	TREML1	32.678	0.974	1.06	2.066	0.853	1.073	0.533					1.767	0.942	1.895	1.206	0.806	1.069	1.231				0.987	1.185	1.005	1.928	0.624	0.542	0.911				1.165	0.37518	0.939	0.81174	0.806	0.22818
Q14624	Inter-alpha-trypsin inhibitor heavy chain H4 OS=Homo sapiens OX=9606 GN=ITIH4	ITIH4	103.36	0.923	0.968	1.079	0.886	0.949	1.018	1.096	1.074	1.118	1.048	0.979	0.934	1.121	0.971	1.037	0.954	0.959	1.049	0.99	1.009	1.054	1.167	1.116	0.999	0.985	0.93	0.961	1.091	0.976	1.1	0.985	0.65286	1.022	0.53952	1.038	0.24026
P80188	Neutrophil gelatinase-associated lipocalin OS=Homo sapiens OX=9606 GN=LCN2	LCN2	22.588				1.097	1.222	1.064	1.125	1.025	0.908	0.844				1.512	1.332	1.249	2.196	0.967	0.959	0.775					1.295	1.283	1.123	1.028	0.889	1.032	1.234	0.27784	1.065	0.43496	0.863	0.51324
P02679	Fibrinogen gamma chain OS=Homo sapiens OX=9606 GN=FGG	FGG	51.511	1.293	0.688	0.359	0.591	1.121	0.473	0.715	0.702	0.734	0.836	0.494	1.631	0.431	0.38	0.844	0.773	0.321	0.558	1.606	2.346	2.07	1.54	0.674	0.923	1.929	1.011	1.094	2.359	1.289	0.873	1.249	0.8007	1.832	0.003676	1.467	0.052761
P05556	Integrin beta-1 OS=Homo sapiens OX=9606 GN=ITGB1	ITGB1	88.414	0.92	0.889	0.907	1.179	1.072	0.938					1.052	1.617	0.963	0.995	0.776	1.094	0.956				0.912	0.748	1.012	0.967	0.893	0.966	0.764				1.082	0.55532	0.909	0.16522	0.84	0.125244
O15144	Actin-related protein 2/3 complex subunit 2 OS=Homo sapiens OX=9606 GN=ARPC2	ARPC2	34.333				1.301	1.435	0.774								0.827	0.901	1.241	1.144								0.697	1.941	1.178				0.879	0.60418	1.087	0.93062	1.237	0.62596
Q6ZTN6	Ankyrin repeat domain-containing protein 13D OS=Homo sapiens OX=9606 GN=ANKRD13D	ANKRD13D	58.475
Q6YHK3	CD109 antigen OS=Homo sapiens OX=9606 GN=CD109	CD109	161.69	2.942	2.529	3.18	1.157	0.956	0.967	1.013	1.284	1.267	1.202	3.444	3.085	2.828	1.248	0.868	0.997	1.061	1.173	1.385	1.365	2.312	2.754	1.971	3.825	0.897	0.964	0.886	1.148	1.224	0.992	1.058	0.84966	1.029	0.99216	0.972	0.86534
Q6P4E1	Protein CASC4 OS=Homo sapiens OX=9606 GN=CASC4	CASC4	48.864
P22897	Macrophage mannose receptor 1 OS=Homo sapiens OX=9606 GN=MRC1	MRC1	166.01	1.032	0.927	1.003	1.008	0.823	0.884	1.117	0.981	0.965	0.931	1.113	2.163	1.04	0.836	0.884	1.064	0.915	1.163	1.715	1.008	1.012	0.999	0.954	0.987	1.237	1.143	0.856	1.172	1.053	1.024	1.231	0.125502	1.079	0.104238	0.877	0.38662
A2RRP1	Neuroblastoma-amplified sequence OS=Homo sapiens OX=9606 GN=NBAS	NBAS	268.57	0.916	1.012	0.937	0.296	0.861	0.947	0.767	0.646	0.69	0.921	1.124	0.943	1.675	1.567	0.567	0.395	1.107	0.637	0.363	0.741	1.211	1.288	0.981	1.249	1.029	0.989	1.892	1.071	0.79	0.853	1.141	0.77808	1.42	0.0159024	1.245	0.118976
P02763	Alpha-1-acid glycoprotein 1 OS=Homo sapiens OX=9606 GN=ORM1	ORM1	23.511	0.718	0.479	1.158	0.476	0.491	0.723	1.524	0.35	0.519	0.61	0.524	0.841	0.674	0.811	2.06	1.986	0.748	0.518	0.462	0.892	3.32	5.588	0.575	2.096	1.391	1.078	1.269	2.778	0.553	1.425	1.35	0.24	2.848	0.0039018	2.109	0.03802
Q9BX69	Caspase recruitment domain-containing protein 6 OS=Homo sapiens OX=9606 GN=CARD6	CARD6	116.47
P01861	Immunoglobulin heavy constant gamma 4 OS=Homo sapiens OX=9606 GN=IGHG4	IGHG4	35.94	0.593	1.448	0.919	1.395	0.613	0.55	0.8	0.899	0.916	0.756	1.155	1.128	0.719	0.461	0.341	0.582	1.811	0.685	3.114	0.991	1.178	0.769	3.562	0.68	1.198	1.019	0.297	1.132	1.259	1	1.236	0.80744	1.361	0.42374	1.101	0.6682
P57076	Cilia- and flagella-associated protein 298 OS=Homo sapiens OX=9606 GN=CFAP298	CFAP298	33.224
P20061	Transcobalamin-1 OS=Homo sapiens OX=9606 GN=TCN1	TCN1	48.206
P31948	Stress-induced-phosphoprotein 1 OS=Homo sapiens OX=9606 GN=STIP1	STIP1	62.639
Q2NL67	Poly [ADP-ribose] polymerase 6 OS=Homo sapiens OX=9606 GN=PARP6	PARP6	71.114
P19971	Thymidine phosphorylase OS=Homo sapiens OX=9606 GN=TYMP	TYMP	49.955	1.146	0.814	0.903								0.903	1.037	1.235								1.088	0.849	0.92	1.368							1.109	0.48028	1.107	0.55702	0.998	0.94386
P62328	Thymosin beta-4 OS=Homo sapiens OX=9606 GN=TMSB4X	TMSB4X	5.0526	0.454	0.555	0.818	2.924	1.759	0.73	1.155	0.741	0.516	1.808	0.618	0.439	0.775	0.947	1.178	2.718	0.766	0.441	2.812	2.082	1.066	1.379	1.691	1.708	0.457	0.441	0.405	0.54	0.427	0.911	1.115	0.81134	0.788	0.44172	0.706	0.33764
P20933	N(4)-(beta-N-acetylglucosaminyl)-L-asparaginase OS=Homo sapiens OX=9606 GN=AGA	AGA	37.208				1.193	0.889	0.969								0.945	0.923	1.111	1.06								0.916	0.985	0.732				0.993	0.9798	0.863	0.30342	0.869	0.174043
Q99879	Histone H2B type 1-M OS=Homo sapiens OX=9606 GN=HIST1H2BM	HIST1H2BM	13.989				0.563	0.644	0.609								0.781	0.823	0.626	0.612								0.675	9.426	1.382				1.174	0.168622	6.323	0.25946	5.387	0.30696
P08588	Beta-1 adrenergic receptor OS=Homo sapiens OX=9606 GN=ADRB1	ADRB1	51.322
P18669	Phosphoglycerate mutase 1 OS=Homo sapiens OX=9606 GN=PGAM1	PGAM1	28.804	0.963	0.819	0.935	1.867	5.486	7.447					0.902	1.824	0.976	1.055	8.698	2.671	10.827				1.019	0.811	1.004	1.29	1.035	1.976	2.2				1.319	0.73608	0.457	0.32672	0.346	0.16838
P01031	Complement C5 OS=Homo sapiens OX=9606 GN=C5	C5	188.3	0.516	0.97	0.933	0.881	1.021	1.095	1.037	1.094	0.892	0.931	1.069	0.908	0.945	0.868	0.996	1.001	0.911	0.954	0.949	1.03	1.109	1.222	0.846	0.984	1.062	0.898	0.95	1.17	1.086	1.104	1.028	0.55084	1.113	0.143622	1.083	0.091599
O75339	Cartilage intermediate layer protein 1 OS=Homo sapiens OX=9606 GN=CILP	CILP	132.56							1.026	1.006	0.849	1.112								1.107	1.211	1.281								1.005	0.908	0.957	1.202	0.057324	0.958	0.6114	0.797	0.0120161
P03951	Coagulation factor XI OS=Homo sapiens OX=9606 GN=F11	F11	70.108	1.231	1.098	0.713	0.953	0.88	1.102	1.001	1.259	1.219	1.209	0.725	0.747	0.722	0.877	1.229	1.022	0.725	0.879	0.954	1.093	1.07	1.138	1.111	1.022	1.123	0.888	1.083	1.063	0.963	0.915	0.841	0.049724	0.973	0.79682	1.156	0.034223
P37840	Alpha-synuclein OS=Homo sapiens OX=9606 GN=SNCA	SNCA	14.46							1.043	1.23	1.048	0.914								1.12	1.515	1.087								0.991	0.954	1.337	1.172	0.23916	1.033	0.82584	0.882	0.44958
Q9H497	Torsin-3A OS=Homo sapiens OX=9606 GN=TOR3A	TOR3A	46.198	1.287	1.053	0.973								1.34	1.056	1.297								0.751	1.31	1.224	1.401							1.115	0.37986	1.061	0.84026	0.952	0.70534
O60281	Zinc finger protein 292 OS=Homo sapiens OX=9606 GN=ZNF292	ZNF292	304.81	1.052	1.017	1.228								1.245	1.354	0.902								0.969	1.163	1.05	1.076							1.062	0.73968	0.969	0.66174	0.912	0.51318
Q93086	P2X purinoceptor 5 OS=Homo sapiens OX=9606 GN=P2RX5	P2RX5	47.204
A0A075B6I0	Immunoglobulin lambda variable 8-61 OS=Homo sapiens OX=9606 GN=IGLV8-61	IGLV8-61	12.814				1.292	0.662	0.531								0.538	1.199	0.984	1.355								1.498	1.062	0.611				1.23	0.5248	1.276	0.53462	1.037	0.93446
Q9Y279	V-set and immunoglobulin domain-containing protein 4 OS=Homo sapiens OX=9606 GN=VSIG4	VSIG4	43.987	0.842	0.831	1.134				1.137	0.998	0.899	1.168	1.018	2.837	0.829					1.097	1.361	0.961	0.893	0.759	0.703	0.821				1.113	0.819	1.035	1.349	0.30872	0.876	0.134025	0.65	0.117658
Q02487	Desmocollin-2 OS=Homo sapiens OX=9606 GN=DSC2	DSC2	99.961							0.931	1.03	1.075	1.062								1.249	1.182	0.891								0.731	0.95	0.929	1.081	0.50456	0.849	0.089018	0.786	0.151244
P09486	SPARC OS=Homo sapiens OX=9606 GN=SPARC	SPARC	34.632	0.832	0.846	2.237	0.752	0.934	0.641	0.621	0.919	0.87	0.629	1.829	0.842	1.36	1.774	0.698	1.045	1.983	2.387	0.805	0.768	0.84	0.867	0.869	0.991	0.817	0.854	0.662	0.587	0.586	0.482	1.454	0.069624	0.814	0.28378	0.56	0.0054029
P61916	NPC intracellular cholesterol transporter 2 OS=Homo sapiens OX=9606 GN=NPC2	NPC2	16.57	0.824	0.855	1.231	1.219	1.16	0.89	0.914	1.002	0.969	0.922	0.964	1.157	0.689	1.149	0.792	0.989	1.093	1.049	1.078	0.904	0.828	0.623	0.751	0.765	1.031	0.915	0.909	0.943	0.939	0.926	0.988	0.84004	0.864	0.04092	0.875	0.081235
P00915	Carbonic anhydrase 1 OS=Homo sapiens OX=9606 GN=CA1	CA1	28.87	0.808	0.698	0.601	1.091	0.944	1.167	0.999	1.73	0.755	0.7	0.74	2.066	2.111	0.658	0.725	1.352	0.674	0.963	2.015	1.099	0.745	0.615	1.087	1.206	1.064	1.175	0.915	1.104	0.953	1.421	1.307	0.26538	1.083	0.42876	0.829	0.5388
Q8N0V3	"Putative ribosome-binding factor A, mitochondrial OS=Homo sapiens OX=9606 GN=RBFA"	RBFA	38.359							0.963	0.892	0.88	0.988								0.799	0.848	1.083								1.109	1.028	1.045	0.978	0.73622	1.14	0.019425	1.166	0.167258
Q86VB7	Scavenger receptor cysteine-rich type 1 protein M130 OS=Homo sapiens OX=9606 GN=CD163	CD163	125.45	1.019	0.792	1.067	1.26	1.103	1.128	0.927	1.03	1.077	0.912	1.269	4.046	1.019	1.059	0.989	1.135	1.196	1.262	1.85	1.006	1.182	0.766	0.888	1.044	0.967	1.125	0.858	0.934	0.994	0.947	1.438	0.095357	0.941	0.30472	0.654	0.046464
P11717	Cation-independent mannose-6-phosphate receptor OS=Homo sapiens OX=9606 GN=IGF2R	IGF2R	274.37	1.021	0.883	0.96	1.232	0.933	0.908	0.91	1.2	1.05	1.072	1.149	1.589	1.224	0.933	0.908	0.943	1.093	1.138	1.199	1.183	0.93	0.914	0.897	0.948	0.968	0.936	0.866	1.001	1.137	1.059	1.117	0.121216	0.95	0.2962	0.85	0.021155
Q5D862	Filaggrin-2 OS=Homo sapiens OX=9606 GN=FLG2	FLG2	248.07	0.682	1.465	0.677	0.547	1.01	0.634					0.632	0.694	0.799	0.529	0.611	0.694	1.133				1.992	2.103	0.635	20.933	0.762	0.802	1.121				0.87	0.5475	4.845	0.157018	5.567	0.111944
Q6UY14	ADAMTS-like protein 4 OS=Homo sapiens OX=9606 GN=ADAMTSL4	ADAMTSL4	116.54	1.064	0.973	1.223	1.135	0.763	1.115	0.911	1.086	1.291	0.939	1.252	1.777	0.874	0.859	0.707	0.998	0.985	1.056	1.052	0.946	0.753	0.881	1.014	0.867	0.73	0.853	0.678	1.108	0.991	0.823	1.001	0.844	0.828	0.0139382	0.828	0.081002
P26992	Ciliary neurotrophic factor receptor subunit alpha OS=Homo sapiens OX=9606 GN=CNTFR	CNTFR	40.633							1.308	0.997	0.969	1.215								1.208	1.139	0.869								0.96	1.008	1.089	0.955	0.71152	0.908	0.37604	0.951	0.7162
P12883	Myosin-7 OS=Homo sapiens OX=9606 GN=MYH7	MYH7	223.09				1.756	4.93	6.871								1.571	7.22	1.861	6.962								2.77	1.84	1.596				0.974	0.85552	0.458	0.20852	0.47	0.32828
P11277	"Spectrin beta chain, erythrocytic OS=Homo sapiens OX=9606 GN=SPTB"	SPTB	246.47							0.826	1.066	1.145	0.901								0.703	0.874	1.022								1.217	1.025	1.004	0.88	0.34916	1.099	0.37772	1.249	0.138136
O75015	Low affinity immunoglobulin gamma Fc region receptor III-B OS=Homo sapiens OX=9606 GN=FCGR3B	FCGR3B	26.216				1.187	1.051	1.303	0.77	1.181	1.215	0.745				0.893	0.703	0.804	1.01	1.284	1.259	0.943					0.939	1.013	0.774	1.187	1.209	0.737	0.925	0.52994	0.917	0.50862	0.991	0.9632
P08311	Cathepsin G OS=Homo sapiens OX=9606 GN=CTSG	CTSG	28.837				0.94	0.885	0.832								0.737	0.852	0.921	0.995								0.749	4.445	0.913				0.989	0.85626	2.298	0.47446	2.323	0.46436
O95497	Pantetheinase OS=Homo sapiens OX=9606 GN=VNN1	VNN1	57.011	0.862	0.832	2.254	1.257	1.07	0.827	0.788	1.171	1.291	0.751	0.616	1.069	0.563	1.162	0.876	0.748	1.542	0.521	0.681	0.885	0.522	0.795	0.672	0.883	1.294	1.056	1.206	0.398	0.438	0.983	0.78	0.122936	0.743	0.080478	0.952	0.69814
O00116	"Alkyldihydroxyacetonephosphate synthase, peroxisomal OS=Homo sapiens OX=9606 GN=AGPS"	AGPS	72.911				1.21	1.08	1.167								1.186	1.209	1.148	1.115								1.369	1.102	1.2				1.011	0.7639	1.062	0.46852	1.051	0.45512
Q9UM47	Neurogenic locus notch homolog protein 3 OS=Homo sapiens OX=9606 GN=NOTCH3	NOTCH3	243.63							1.053	1.414	1.317	1.056								1.134	1.131	1.045								0.987	1.021	1.177	0.912	0.40356	0.877	0.26812	0.962	0.53594
P27930	Interleukin-1 receptor type 2 OS=Homo sapiens OX=9606 GN=IL1R2	IL1R2	45.421
Q8IZF2	Adhesion G protein-coupled receptor F5 OS=Homo sapiens OX=9606 GN=ADGRF5	ADGRF5	149.46	1.025	0.887	0.926	1.19	1.166	0.929	0.888	1.094	1.142	0.939	1.194	1.314	0.925	0.911	0.822	0.849	1.02	1.007	0.944	1.039	1.169	0.719	1.01	0.958	1.018	0.807	0.923	0.988	1.104	0.748	0.984	0.74378	0.927	0.21516	0.942	0.38386
Q8NCR9	Clarin-3 OS=Homo sapiens OX=9606 GN=CLRN3	CLRN3	25.321
Q9NX78	Transmembrane protein 260 OS=Homo sapiens OX=9606 GN=TMEM260	TMEM260	79.535	0.908	1.033	0.764								0.931	1.175	0.526								0.735	0.722	0.844	0.864							0.973	0.78786	0.878	0.22538	0.902	0.84736
P08581	Hepatocyte growth factor receptor OS=Homo sapiens OX=9606 GN=MET	MET	155.54	1.052	0.973	1.009	1.055	1.02	1.12	0.89	1.21	0.946	0.849	0.776	1.299	0.822	1.107	1.123	0.88	0.987	1.076	0.979	0.855	0.936	0.828	1.056	0.947	0.871	0.985	0.978	0.911	0.918	0.874	0.978	0.64102	0.919	0.055338	0.939	0.36406
P05109	Protein S100-A8 OS=Homo sapiens OX=9606 GN=S100A8	S100A8	10.834	0.787	0.475	0.698	0.821	0.737	0.827	0.789	0.917	0.763	0.983	0.519	1.974	0.369	0.901	0.811	1.222	0.889	0.763	0.815	1.641	1.491	2.446	0.676	1.169	1.031	2.989	1.036	1.146	0.804	0.847	1.27	0.40408	1.749	0.0162352	1.377	0.1642
P04196	Histidine-rich glycoprotein OS=Homo sapiens OX=9606 GN=HRG	HRG	59.578	1.361	1.217	1.296	1.149	0.752	0.992	1.085	1.417	1.262	1.243	1.316	0.914	0.947	0.714	1.042	0.923	1.048	1.165	1.171	1.032	1.028	0.955	1.262	1.025	1.084	0.646	0.713	0.848	1.031	0.93	0.872	0.106795	0.809	0.022364	0.927	0.3431
P80108	Phosphatidylinositol-glycan-specific phospholipase D OS=Homo sapiens OX=9606 GN=GPLD1	GPLD1	92.335	0.917	1.162	0.757	1.202	0.91	0.993	1.054	1.185	1.097	1.296	1.009	0.739	0.907	0.965	1.131	1.09	0.928	0.944	0.83	1.07	0.862	0.813	0.946	1.022	1.003	1.105	1.073	0.736	0.991	1.03	0.909	0.183239	0.906	0.169417	0.997	0.9547
P13637	Sodium/potassium-transporting ATPase subunit alpha-3 OS=Homo sapiens OX=9606 GN=ATP1A3	ATP1A3	111.75
P26038	Moesin OS=Homo sapiens OX=9606 GN=MSN	MSN	67.819	0.952	0.862	0.857	1.306	1.016	0.942	0.886	1.173	0.862	1.251	1.147	1.662	1.084	0.774	0.741	1.195	0.909	0.998	1.721	1.604	1.237	1.093	1.492	1.733	0.746	1.63	0.73	1.102	0.96	1.061	1.171	0.25604	1.166	0.254	0.996	0.98944
Q07075	Glutamyl aminopeptidase OS=Homo sapiens OX=9606 GN=ENPEP	ENPEP	109.24
Q9UGM5	Fetuin-B OS=Homo sapiens OX=9606 GN=FETUB	FETUB	42.054	0.948	1.048	1.007	0.988	1.032	0.931	1.089	0.99	1.005	1.13	1.122	0.881	0.966	0.982	1.258	0.844	0.97	1.03	1.068	1.004	1.104	0.993	0.945	0.833	0.799	1.037	0.98	0.81	1.171	1.048	0.996	0.83456	0.956	0.28458	0.96	0.45078
Q4L180	Filamin A-interacting protein 1-like OS=Homo sapiens OX=9606 GN=FILIP1L	FILIP1L	130.38
Q02985	Complement factor H-related protein 3 OS=Homo sapiens OX=9606 GN=CFHR3	CFHR3	37.323	1.165	0.282	0.948	1.076	1.198	1.354	0.366	0.425	1.215	0.836	0.282	0.239	0.768	1.204	1.667	1.358	1.239	0.694	0.93	0.448	2.411	0.905	0.892	0.802	0.945	1.206	1.106	1.698	0.753	1.804	0.996	0.85152	1.413	0.087665	1.418	0.083522
P05062	Fructose-bisphosphate aldolase B OS=Homo sapiens OX=9606 GN=ALDOB	ALDOB	39.473	1.023	1.004	1.013	0.946	0.947	1.317	0.773	0.986	1.054	0.687	1.033	2.778	1.071	1.425	1.036	1.104	1.245	0.78	1.801	1.243	1.259	1.191	1.081	0.944	1.258	1.167	1.175	0.793	0.802	1.333	1.386	0.044062	1.129	0.158419	0.814	0.22618
P51530	DNA replication ATP-dependent helicase/nuclease DNA2 OS=Homo sapiens OX=9606 GN=DNA2	DNA2	120.41
P17066	Heat shock 70 kDa protein 6 OS=Homo sapiens OX=9606 GN=HSPA6	HSPA6	71.027				1.153	1.01	1.029								1.056	0.901	0.978	0.971								0.993	1.233	0.846				0.918	0.158379	0.962	0.69868	1.049	0.72344
P02675	Fibrinogen beta chain OS=Homo sapiens OX=9606 GN=FGB	FGB	55.928	1.347	0.739	0.471	0.605	1.132	0.495	0.686	0.679	0.719	0.827	0.532	1.62	0.555	0.407	0.871	0.809	0.409	0.526	1.588	2.346	2.139	1.592	0.713	0.995	2.016	1.06	1.124	2.373	1.294	0.895	1.255	0.68668	1.844	0.0021756	1.47	0.048795
P10619	Lysosomal protective protein OS=Homo sapiens OX=9606 GN=CTSA	CTSA	54.465	0.864	0.815	1.844								2.674	0.993	1.101								0.993	0.762	0.905	0.976							1.353	0.54532	0.774	0.45386	0.572	0.28862
Q16627	C-C motif chemokine 14 OS=Homo sapiens OX=9606 GN=CCL14	CCL14	10.678	0.785	0.938	0.881	0.977	0.992	0.964					1.258	1.288	0.989	1.176	1.066	1.123	1.036				0.861	0.864	0.925	0.711	1.228	1.386	1.039				1.229	0.0024758	1.086	0.5413	0.884	0.157481
Q5VX52	Spermatogenesis-associated protein 1 OS=Homo sapiens OX=9606 GN=SPATA1	SPATA1	52.945
P13489	Ribonuclease inhibitor OS=Homo sapiens OX=9606 GN=RNH1	RNH1	49.973
Q13867	Bleomycin hydrolase OS=Homo sapiens OX=9606 GN=BLMH	BLMH	52.562
P19823	Inter-alpha-trypsin inhibitor heavy chain H2 OS=Homo sapiens OX=9606 GN=ITIH2	ITIH2	106.46	0.973	0.958	1.038	0.975	1.004	1.028	0.959	1.109	1.014	1.027	0.908	0.808	1.135	1.011	0.944	0.918	1.076	1.058	1.05	0.985	0.793	0.906	1.16	0.987	0.928	1.084	0.97	0.931	0.982	0.984	0.981	0.52494	0.964	0.27784	0.983	0.7057
P19447	General transcription and DNA repair factor IIH helicase subunit XPB OS=Homo sapiens OX=9606 GN=ERCC3	ERCC3	89.277				1.302	1.184	1.325								1.111	0.781	1.648	1.222								0.997	1.258	0.959				0.937	0.61594	0.843	0.126419	0.9	0.70624
P02741	C-reactive protein OS=Homo sapiens OX=9606 GN=CRP	CRP	25.038	0.639	0.519	0.779	0.463	0.525	0.463	1.172	0.341	0.516	0.372	1.074	8.8	0.574	0.463	1.188	7.052	0.519	0.489	0.565	0.637	2.349	2.854	0.539	0.731	0.944	0.498	0.795	1.848	0.751	1.933	3.69	0.094765	2.287	0.0067356	0.62	0.93736
Q6ZS86	Putative glycerol kinase 5 OS=Homo sapiens OX=9606 GN=GK5	GK5	59.155	1.018	1.013	0.977								0.961	1.177	1.197								1.012	1.004	0.96	1.26							1.109	0.24166	1.056	0.5311	0.953	0.61848
P10646	Tissue factor pathway inhibitor OS=Homo sapiens OX=9606 GN=TFPI	TFPI	35.015	0.943	1.034	1.098				0.635	0.677	0.947	0.866	1.027	1.397	1.049					1.128	0.817	0.702	1.038	1.199	1.116	1.294				0.808	0.981	0.88	1.152	0.304	1.18	0.114903	1.025	0.75352
Q86X29	Lipolysis-stimulated lipoprotein receptor OS=Homo sapiens OX=9606 GN=LSR	LSR	71.438
Q5JWF2	Guanine nucleotide-binding protein G(s) subunit alpha isoforms XLas OS=Homo sapiens OX=9606 GN=GNAS	GNAS	111.02
Q99972	Myocilin OS=Homo sapiens OX=9606 GN=MYOC	MYOC	56.971	0.926	1.007	1.022				1.13	0.953	1.217	1.088	1.193	1.03	0.994					1.005	1.175	1.172	0.936	0.656	0.863	0.632				0.742	1.063	1.027	1.044	0.41198	0.806	0.0218	0.772	0.0127361
P14618	Pyruvate kinase PKM OS=Homo sapiens OX=9606 GN=PKM	PKM	57.936	0.952	0.91	0.813	1.088	1.166	0.974	0.653	0.833	0.854	0.9	1.059	0.815	1.248	0.996	0.802	0.983	1.184	0.947	0.869	1.349	1.243	0.9	0.908	2.515	0.862	1.783	0.853	1.046	0.841	0.85	1.121	0.157957	1.291	0.162039	1.151	0.5485
P10599	Thioredoxin OS=Homo sapiens OX=9606 GN=TXN	TXN	11.737	0.963	0.804	0.894	1.233	1.181	1.009	0.768	1.158	0.72	0.766	0.932	1.611	1.654	0.98	0.946	1.413	0.973	0.873	1.449	1.074	1.042	0.809	1.212	1.59	0.881	1.515	1.007	0.764	0.769	0.902	1.254	0.046376	1.105	0.4334	0.881	0.2695
P13805	"Troponin T, slow skeletal muscle OS=Homo sapiens OX=9606 GN=TNNT1"	TNNT1	32.948				2.363	8.385	19.237								2.607	18.926	4.437	18.615								2.319	4.481	1.474				1.115	0.90644	0.276	0.195358	0.247	0.134801
A6NI79	Coiled-coil domain-containing protein 69 OS=Homo sapiens OX=9606 GN=CCDC69	CCDC69	34.796							0.841	1.001	1.236	1.219								1.061	0.936	1.025								0.804	0.993	0.947	0.938	0.65416	0.851	0.2611	0.908	0.25184
P49642	DNA primase small subunit OS=Homo sapiens OX=9606 GN=PRIM1	PRIM1	49.901	1.327	0.974	1.114								1.663	1.251	0.894								1.494	0.692	1.075	1.249							1.115	0.69228	0.99	0.8571	0.888	0.633
P08572	Collagen alpha-2(IV) chain OS=Homo sapiens OX=9606 GN=COL4A2	COL4A2	167.55				0.918	1.022	0.796								0.941	0.736	0.816	0.928								0.965	0.84	0.681				0.938	0.5156	0.909	0.46386	0.969	0.75022
Q96A32	"Myosin regulatory light chain 2, skeletal muscle isoform OS=Homo sapiens OX=9606 GN=MYLPF"	MYLPF	19.014				0.904	2.012	2.616								0.617	3.226	0.45	3.282								0.759	0.398	0.629				1.027	0.72824	0.323	0.044979	0.314	0.25906
Q8TER0	"Sushi, nidogen and EGF-like domain-containing protein 1 OS=Homo sapiens OX=9606 GN=SNED1"	SNED1	152.2				1.203	1.022	1.051								1.222	0.999	0.913	1.038								0.977	1.126	1.034				0.955	0.58282	0.958	0.54942	1.003	0.9383
Q9NY15	Stabilin-1 OS=Homo sapiens OX=9606 GN=STAB1	STAB1	275.48							1.228	0.956	0.845	1.024								1.143	1.191	1.106								1.133	1.088	1.156	1.132	0.21802	1.111	0.27676	0.982	0.5464
P22352	Glutathione peroxidase 3 OS=Homo sapiens OX=9606 GN=GPX3	GPX3	25.552	1.169	1.265	0.987	1.175	1.155	0.978	1.072	1.189	1.017	1.272	1.006	2.301	1.106	1.285	1.009	1.247	1.084	1.386	1.358	1.127	0.91	0.897	1.032	0.987	0.913	1.043	1.039	1.239	1.11	0.961	1.145	0.21332	0.898	0.025516	0.785	0.022701
Q86YT6	E3 ubiquitin-protein ligase MIB1 OS=Homo sapiens OX=9606 GN=MIB1	MIB1	110.13
P22105	Tenascin-X OS=Homo sapiens OX=9606 GN=TNXB	TNXB	458.22	1.04	0.996	0.918	1.149	1.157	1.101	1.085	1.108	1.095	1.019	1.129	1.396	1.29	0.975	0.897	1.061	1.066	1.256	1.154	1.16	0.899	0.852	1.131	0.951	0.858	1.041	0.872	1.09	1.027	0.882	1.067	0.22648	0.9	0.0154842	0.844	0.0058576
Q96S96	Phosphatidylethanolamine-binding protein 4 OS=Homo sapiens OX=9606 GN=PEBP4	PEBP4	25.733	0.998	1.126	1.406	0.579	1.322	1.241	0.784	1.018	1.023	0.702	1.327	1.993	1.082	1.243	1.047	1.058	1.137	1.002	1.332	0.928	0.918	0.756	1.179	0.747	0.988	0.868	1.041	1.086	0.972	1.177	1.191	0.118161	0.954	0.82162	0.801	0.024843
Q86VH2	Kinesin-like protein KIF27 OS=Homo sapiens OX=9606 GN=KIF27	KIF27	160.28
P05997	Collagen alpha-2(V) chain OS=Homo sapiens OX=9606 GN=COL5A2	COL5A2	144.91	1.163	0.979	1.053								1.012	1.406	0.889								0.881	0.926	0.896	0.807							1.035	0.90806	0.824	0.0165351	0.796	0.27084
P02647	Apolipoprotein A-I OS=Homo sapiens OX=9606 GN=APOA1	APOA1	30.777	0.779	0.909	1.037	1.127	1.038	1.029	1.187	0.784	1.225	0.907	1.36	1.099	0.963	0.932	0.777	1.229	1.033	1.229	1.29	0.894	0.77	0.699	1.103	0.723	0.833	1.166	0.909	0.995	1.054	1.278	1.078	0.35916	0.951	0.48892	0.882	0.153575
Q9H8L6	Multimerin-2 OS=Homo sapiens OX=9606 GN=MMRN2	MMRN2	104.41				1.596	1.212	1.154								1.037	0.887	1.134	0.975								1.018	1.021	0.812				0.763	0.052739	0.72	0.062102	0.943	0.52136
P06681	Complement C2 OS=Homo sapiens OX=9606 GN=C2	C2	83.267	0.966	0.987	1.05	1.076	0.996	0.98	1.09	1.009	1.045	0.997	1.046	1.032	0.968	0.864	1.12	1.04	0.976	1.082	0.917	1.034	1.06	1.062	1.031	0.939	1.128	0.94	0.848	1.113	1.006	1.082	0.989	0.63618	1.001	0.96312	1.013	0.75334
Q5VZL5	Zinc finger MYM-type protein 4 OS=Homo sapiens OX=9606 GN=ZMYM4	ZMYM4	172.79				0.792	0.891	0.822	1.256	0.597	0.862	0.569				0.946	1.831	1.534	0.637	1.221	1.096	0.8					0.622	0.892	1.472	2.698	0.66	1.491	1.393	0.098923	1.579	0.171278	1.133	0.86864
Q6UWS5	"Protein PET117 homolog, mitochondrial OS=Homo sapiens OX=9606 GN=PET117"	PET117	9.2227							0.82	1.098	1.07	0.485								1.053	1.013	1.245								0.455	0.822	1.072	1.271	0.2716	0.902	0.72602	0.709	0.20096
Q96Q89	Kinesin-like protein KIF20B OS=Homo sapiens OX=9606 GN=KIF20B	KIF20B	210.63				0.787	1.19	1.304								1.518	1.041	1.014	1.389								1.3	1.159	1.818				1.134	0.48518	1.304	0.26094	1.149	0.44778
P28066	Proteasome subunit alpha type-5 OS=Homo sapiens OX=9606 GN=PSMA5	PSMA5	26.411	1.09	0.855	0.851								1.046	2.362	1.354								1.123	0.855	1.082	1.11							1.703	0.131745	1.119	0.32098	0.657	0.148797
P06276	Cholinesterase OS=Homo sapiens OX=9606 GN=BCHE	BCHE	68.417	0.997	1.052	0.957	1.029	1.008	1.107	1.009	1.396	1.063	1.131	0.72	0.607	0.985	1.17	0.898	0.945	0.964	1.098	0.847	1.002	0.882	0.663	0.969	0.827	0.921	0.954	0.969	0.861	1.081	0.855	0.859	0.032642	0.836	0.0030806	0.972	0.80082
P07451	Carbonic anhydrase 3 OS=Homo sapiens OX=9606 GN=CA3	CA3	29.557	1.125	0.925	1.093	1.819	5.304	4.963					1.052	1.595	1.717	1.197	4.709	1.79	4.617				0.89	0.822	1.005	1.088	1.824	1.612	1.089				0.939	0.9319	0.469	0.167861	0.499	0.046419
P11142	Heat shock cognate 71 kDa protein OS=Homo sapiens OX=9606 GN=HSPA8	HSPA8	70.897	1.302	0.87	1.197	1.3	1.313	0.933	0.838	1.118	0.74	1.1	1.092	1.802	1.999	0.747	0.811	1.318	0.742	0.852	1.952	1.81	1.354	1.37	1.451	2.784	0.822	1.924	0.832	0.851	0.884	0.982	1.225	0.3442	1.237	0.32136	1.01	0.98406
Q9Y5F3	Protocadherin beta-1 OS=Homo sapiens OX=9606 GN=PCDHB1	PCDHB1	90.49
Q9NZD4	Alpha-hemoglobin-stabilizing protein OS=Homo sapiens OX=9606 GN=AHSP	AHSP	11.84				1.247	1.307	1.214	1	1.072	0.752	0.884				1.185	1.11	1.678	1.23	1.035	1.492	1.069					1.176	1.649	1.078	1.161	0.883	1.352	1.177	0.131395	1.139	0.286	0.968	0.73928
P03950	Angiogenin OS=Homo sapiens OX=9606 GN=ANG	ANG	16.55	1.096	0.981	1.37	0.927	0.666	0.86	1.098	1.068	1.182	1.096	0.936	1.002	1.062	1.087	1.128	1.03	0.815	0.914	1.167	0.958	0.978	1.102	1.011	0.953	1.036	0.84	1.051	1.095	0.984	1.079	0.976	0.86126	0.979	0.91514	1.003	0.9037
P07942	Laminin subunit beta-1 OS=Homo sapiens OX=9606 GN=LAMB1	LAMB1	198.04	0.975	1.101	1.013	1.222	1.104	1.118	1.028	1.002	1.061	1.179	1.548	3.823	1.089	1.421	0.991	1.195	1.128	1.159	1.374	1.1	1.082	0.974	1.146	1.19	1.11	1.253	1.219	1.066	1.046	1.149	1.373	0.096916	1.04	0.25802	0.758	0.158362
Q9BY67	Cell adhesion molecule 1 OS=Homo sapiens OX=9606 GN=CADM1	CADM1	48.509	0.971	0.902	0.97				1.113	1.11	1.014	1.005	0.983	2.503	0.845					1.977	1.411	1.125	0.899	0.8	1.167	0.962				1.086	0.995	0.92	1.456	0.141642	0.964	0.47134	0.662	0.110724
Q9Y252	E3 ubiquitin-protein ligase RNF6 OS=Homo sapiens OX=9606 GN=RNF6	RNF6	78.09
P04179	"Superoxide dismutase [Mn], mitochondrial OS=Homo sapiens OX=9606 GN=SOD2"	SOD2	24.75	1.033	0.794	1.027				1.017	1.019	0.75	1.038	1.052	3.695	1.232					0.917	2.066	1.093	0.846	1.253	1.206	0.835				2.035	0.63	1.21	1.757	0.108058	1.2	0.43308	0.683	0.24648
Q9BWP8	Collectin-11 OS=Homo sapiens OX=9606 GN=COLEC11	COLEC11	28.665	1.042	1.011	0.975	1.277	1.254	1.053	0.798	0.992	0.855	0.927	0.875	1.122	0.972	1.259	1.087	0.951	1.337	0.888	0.799	0.945	0.923	0.935	0.784	1.032	1.332	1.05	1.034	0.905	0.731	0.895	1.005	0.9728	0.945	0.40796	0.94	0.41334
Q9Y4R8	Telomere length regulation protein TEL2 homolog OS=Homo sapiens OX=9606 GN=TELO2	TELO2	91.746				3.484	3.457	2.137								5.984	3.323	4.717	5.019								2.102	2.593	1.186				1.573	0.070517	0.648	0.180421	0.412	0.0132165
Q13790	Apolipoprotein F OS=Homo sapiens OX=9606 GN=APOF	APOF	35.399	1.12	1.212	1.566	0.8	1.145	1.12	1.037	0.499	1.354	1.593	1.01	0.477	1.065	1.322	0.875	0.967	1.069	1.548	0.873	1.228	0.806	0.75	1.482	0.783	1.027	0.926	1.432	1.532	1.28	0.813	0.912	0.56122	0.946	0.7436	1.038	0.76974
Q9UBP4	Dickkopf-related protein 3 OS=Homo sapiens OX=9606 GN=DKK3	DKK3	38.39							0.798	0.957	1.076	1.952								2.615	2.495	2.271								1.857	2.096	0.768	2.058	0.0199189	1.316	0.51216	0.64	0.23648
O75882	Attractin OS=Homo sapiens OX=9606 GN=ATRN	ATRN	158.54	1.012	1.053	1.13	1.09	0.936	0.932	0.985	1.056	1.012	1.008	1.057	1.137	1.028	0.99	0.966	0.948	1.104	1.169	1.092	0.93	0.912	0.756	1.114	0.934	0.976	1.033	0.874	0.885	1.003	0.869	1.02	0.5592	0.916	0.032644	0.898	0.018424
O95980	Reversion-inducing cysteine-rich protein with Kazal motifs OS=Homo sapiens OX=9606 GN=RECK	RECK	106.46							1.665	1.036	1.288	1.11								1.384	1.248	1.288								1.376	1.044	0.846	1.025	0.76042	0.854	0.3913	0.833	0.23458
Q8NBJ4	Golgi membrane protein 1 OS=Homo sapiens OX=9606 GN=GOLM1	GOLM1	45.333	1.066	0.767	0.914	1.044	1.174	1.018	0.897	0.987	0.921	0.87	1.047	2.744	0.983	1.121	1.088	2.114	1.025	1.045	1.317	0.893	0.93	0.824	0.767	0.865	0.978	1.361	1.01	1.716	1.003	0.879	1.385	0.056078	1.07	0.6131	0.772	0.13384
P07357	Complement component C8 alpha chain OS=Homo sapiens OX=9606 GN=C8A	C8A	65.163	1.121	1.072	0.997	1.019	1.109	1	1.057	0.905	0.971	1.089	0.968	0.835	0.967	1.006	1.281	1.166	1.146	0.98	0.896	0.943	0.958	1.077	0.927	0.927	1.063	0.905	0.964	1.038	1.067	0.884	0.985	0.66174	0.949	0.110557	0.963	0.5021
P07225	Vitamin K-dependent protein S OS=Homo sapiens OX=9606 GN=PROS1	PROS1	75.122	0.994	0.968	0.856	0.876	0.979	0.967	0.777	0.864	1.07	0.901	0.869	0.857	0.959	1.046	1.133	1.09	0.897	0.928	0.823	0.951	1.075	0.985	0.989	1.01	1.102	1.03	1.05	0.995	1.003	0.985	1.033	0.5014	1.105	0.0073611	1.07	0.069302
Q9UIB8	SLAM family member 5 OS=Homo sapiens OX=9606 GN=CD84	CD84	38.782
Q02952	A-kinase anchor protein 12 OS=Homo sapiens OX=9606 GN=AKAP12	AKAP12	191.48							3.496	2.235	1.916	1.96								2.494	1.873	3.528								1.335	1.518	1.127	1.096	0.70838	0.552	0.025222	0.504	0.031219
P17936	Insulin-like growth factor-binding protein 3 OS=Homo sapiens OX=9606 GN=IGFBP3	IGFBP3	31.674	1.032	1.017	1.094	1.014	1.029	0.905	0.794	0.765	1.032	0.986	1.087	0.668	1.115	0.959	1.098	1.083	1.128	0.985	0.839	0.901	1.037	0.779	1.145	1.065	0.953	0.987	0.932	0.972	0.987	0.88	1.02	0.8245	1.007	0.86978	0.987	0.92218
Q96RD9	Fc receptor-like protein 5 OS=Homo sapiens OX=9606 GN=FCRL5	FCRL5	106.44				0.972	1.423	1.027	1.141	0.805	1.274	0.897				1.222	1.378	0.886	0.99	1.412	1.629	1.098					1.262	0.891	0.935	1.189	1.245	1.221	1.143	0.2593	1.043	0.6292	0.913	0.4593
Q9UBW8	COP9 signalosome complex subunit 7a OS=Homo sapiens OX=9606 GN=COPS7A	COPS7A	30.276
Q16270	Insulin-like growth factor-binding protein 7 OS=Homo sapiens OX=9606 GN=IGFBP7	IGFBP7	29.13	0.948	1.276	1.015	1.006	1.062	0.932	0.977	0.956	0.865	0.972	1.26	1.621	0.922	0.915	0.917	0.894	0.957	0.952	1.104	1.013	1.082	1.017	1.092	0.857	0.911	0.964	0.79	0.986	0.883	1.077	1.055	0.55968	0.965	0.45968	0.915	0.28376
Q9BXR6	Complement factor H-related protein 5 OS=Homo sapiens OX=9606 GN=CFHR5	CFHR5	64.419	0.924	0.94	0.919	0.851	1.111	1.007	1.026	0.88	1.018	0.984	0.887	0.71	0.86	0.842	0.965	1.114	0.823	0.998	0.846	1.005	1.113	1.234	0.836	1.04	0.937	0.89	0.808	1.42	0.862	1.118	0.937	0.162259	1.062	0.4747	1.133	0.118502
P29622	Kallistatin OS=Homo sapiens OX=9606 GN=SERPINA4	SERPINA4	48.541	0.987	1.075	1.055	1.028	0.951	1.094	1.02	1.226	1.063	1.002	1.281	0.95	1.15	1.103	0.995	1.038	1.085	1.079	1.077	1.043	1.053	0.729	1.202	1.027	0.969	1.017	1.112	0.939	1.089	1.243	1.029	0.4289	0.988	0.72284	0.961	0.40054
Q92769	Histone deacetylase 2 OS=Homo sapiens OX=9606 GN=HDAC2	HDAC2	55.364	1.055	1.073	1.041	2.149	1.754	1.504	1.272	1.715	1.225	1.215	0.84	0.801	0.856	1.022	0.819	1.494	1.209	1.059	1.562	1.079	0.812	0.826	0.85	1.013	0.934	0.941	0.794	1.035	1.43	0.95	0.767	0.027578	0.684	0.00129807	0.892	0.29794
P12955	Xaa-Pro dipeptidase OS=Homo sapiens OX=9606 GN=PEPD	PEPD	54.548	0.886	1.004	1.071	0.705	0.862	0.892	0.896	0.989	1.098	1.041	1.14	1.86	0.915	0.931	0.55	1.154	0.981	0.994	1.06	1.247	0.835	0.743	1.128	0.963	0.574	0.913	0.84	1.117	1.279	1.151	1.147	0.3411	1.01	0.93698	0.881	0.37836
Q96PV0	Ras/Rap GTPase-activating protein SynGAP OS=Homo sapiens OX=9606 GN=SYNGAP1	SYNGAP1	148.28
P17181	Interferon alpha/beta receptor 1 OS=Homo sapiens OX=9606 GN=IFNAR1	IFNAR1	63.525
P05976	"Myosin light chain 1/3, skeletal muscle isoform OS=Homo sapiens OX=9606 GN=MYL1"	MYL1	21.145
Q6KC79	Nipped-B-like protein OS=Homo sapiens OX=9606 GN=NIPBL	NIPBL	316.05							0.867	0.691	0.543	0.937								0.614	0.879	0.982								0.982	0.838	1.128	1.086	0.66814	1.294	0.154136	1.191	0.32262
Q8N7Q3	Zinc finger protein 676 OS=Homo sapiens OX=9606 GN=ZNF676	ZNF676	67.624
Q8WWZ8	Oncoprotein-induced transcript 3 protein OS=Homo sapiens OX=9606 GN=OIT3	OIT3	60.021				1.091	1.179	0.833	1.266	1.214	1.073	1.088				1.058	1.049	1.291	1.119	1.026	1.375	1.153					1.092	1.22	1.086	1.291	1.53	1.128	1.042	0.52594	1.107	0.201	1.062	0.40578
P01705	Immunoglobulin lambda variable 2-23 OS=Homo sapiens OX=9606 GN=IGLV2-23	IGLV2-23	11.893
Q9UBX1	Cathepsin F OS=Homo sapiens OX=9606 GN=CTSF	CTSF	53.365	0.771	0.749	0.872								1.455	0.798	1.086								0.767	0.829	1.025	1.274							1.396	0.163601	1.221	0.2513	0.875	0.55962
P05543	Thyroxine-binding globulin OS=Homo sapiens OX=9606 GN=SERPINA7	SERPINA7	46.324	1.025	1.024	1.227	1.349	1.074	1.072	1.061	1.053	0.902	1.079	1.033	1.96	1.082	0.921	0.993	0.96	0.883	1.086	1.477	0.803	1.038	0.972	0.976	0.79	1.117	0.859	0.864	0.878	1.008	1.135	1.031	0.99504	0.887	0.028861	0.861	0.20984
P02766	Transthyretin OS=Homo sapiens OX=9606 GN=TTR	TTR	15.887	1.833	1.529	1.864	1.044	1.224	1.266	0.813	1.226	1.439	1.292	1.434	0.757	1.232	1.11	0.957	1.051	1.246	1.172	0.8	1.117	0.975	0.735	1.324	0.853	0.728	0.917	1.078	0.73	0.939	0.71	0.804	0.0536	0.664	0.00096176	0.826	0.046556
Q15848	Adiponectin OS=Homo sapiens OX=9606 GN=ADIPOQ	ADIPOQ	26.413				0.867	0.905	1.114	1.502	1.467	0.322	0.532				0.526	0.534	0.794	0.673	2.016	1.71	0.633					0.661	0.742	0.583	2.36	0.484	2.004	1.026	0.99726	1.188	0.80156	1.158	0.79846
P05089	Arginase-1 OS=Homo sapiens OX=9606 GN=ARG1	ARG1	34.735	1.336	1.428	1.563								1.686	1.613	1.69								1.232	1.222	1.419	6.884							1.153	0.039617	1.865	0.51928	1.617	0.72322
P01011	Alpha-1-antichymotrypsin OS=Homo sapiens OX=9606 GN=SERPINA3	SERPINA3	47.65	1.13	1.009	1.276	1.031	0.985	1.064	1.222	1.029	0.932	1.01	1.154	2.08	1.101	1.085	1.192	1.288	0.918	1.1	1.072	0.794	1.353	1.588	1.122	1.247	1.162	0.974	1.133	1.486	0.923	1.163	1.103	0.42208	1.137	0.071002	1.031	0.6187
Q7L2Z9	Centromere protein Q OS=Homo sapiens OX=9606 GN=CENPQ	CENPQ	30.595	0.831	1.068	0.966	1.444	0.953	0.783	0.957	0.98	0.945	0.969	1.488	1.207	0.774	1.188	0.748	0.576	0.95	0.948	0.872	0.741	0.803	0.675	0.842	0.914	1.006	1.761	1.121	0.736	1.023	1.252	0.959	0.53512	1.024	0.9879	1.068	0.62036
Q9NSV4	Protein diaphanous homolog 3 OS=Homo sapiens OX=9606 GN=DIAPH3	DIAPH3	136.92
Q12884	Prolyl endopeptidase FAP OS=Homo sapiens OX=9606 GN=FAP	FAP	87.711	1.432	1.144	0.911				1.059	1.007	1.19	0.997	1.591	1.779	1.277					1.46	1.49	1.13	0.805	0.697	1.084	1.059				1.175	1.256	1.04	1.315	0.0086047	0.919	0.36116	0.699	0.0052823
Q9HC77	Centromere protein J OS=Homo sapiens OX=9606 GN=CENPJ	CENPJ	153
A8K8P3	Protein SFI1 homolog OS=Homo sapiens OX=9606 GN=SFI1	SFI1	147.66	1.168	0.908	1.178								0.833	0.566	1.123								1.132	0.868	0.877	0.839							0.775	0.25572	0.856	0.21176	1.105	0.51078
P31150	Rab GDP dissociation inhibitor alpha OS=Homo sapiens OX=9606 GN=GDI1	GDI1	50.582	1.074	1.1	1.598								1.216	1.668	1.741								1.188	1.327	1.591	2.204							1.226	0.29008	1.255	0.314	1.023	0.97178
P15144	Aminopeptidase N OS=Homo sapiens OX=9606 GN=ANPEP	ANPEP	109.54	1.235	1.05	1.036	1.156	1.056	0.983	0.979	1.129	0.718	1.08	1.354	1.907	1.057	1.175	0.973	1.195	1.067	1.348	1.102	1.04	1.12	0.959	1.193	1.057	0.96	1.094	1.101	1.133	1.074	0.999	1.172	0.069358	1.026	0.54542	0.875	0.103298
P58166	Inhibin beta E chain OS=Homo sapiens OX=9606 GN=INHBE	INHBE	38.561
P00751	Complement factor B OS=Homo sapiens OX=9606 GN=CFB	CFB	85.532	0.952	0.891	0.984	1.013	0.956	1.028	1.053	0.87	0.981	0.838	0.935	0.928	1.101	0.973	1.168	0.925	0.934	0.821	0.854	1	1.162	1.267	0.835	0.899	1.169	0.874	0.964	1.075	0.817	0.844	1.008	0.90514	1.036	0.66078	1.028	0.74236
P0DOX8	Immunoglobulin lambda-1 light chain OS=Homo sapiens OX=9606	---	22.83	1.139	1.268	1.276	1.168	0.953	0.95	0.919	0.976	1.344	0.885	1.123	1.526	0.755	0.895	0.941	0.902	1.143	1.362	0.892	0.966	0.852	0.861	1.091	0.956	0.977	0.871	0.692	0.937	0.978	0.759	0.966	0.5946	0.825	0.0090833	0.854	0.089455
Q86TD4	Sarcalumenin OS=Homo sapiens OX=9606 GN=SRL	SRL	100.79
P04083	Annexin A1 OS=Homo sapiens OX=9606 GN=ANXA1	ANXA1	38.714	0.775	0.489	0.727	0.758	0.72	0.756					0.641	0.895	0.524	0.728	0.968	0.899	0.768				0.685	0.736	0.627	1.784	0.779	5.209	0.956				1.1	0.44482	2.186	0.161462	1.987	0.24476
P12259	Coagulation factor V OS=Homo sapiens OX=9606 GN=F5	F5	251.7	0.903	0.909	0.987	1.157	1.015	1.09	0.979	0.944	0.933	0.923	1.132	0.731	1.157	0.982	0.872	1.064	1.122	1.037	1.015	0.974	0.981	0.971	1.048	1.018	0.92	0.974	0.899	0.883	0.914	1.186	1.025	0.70566	0.995	0.89264	0.971	0.63974
Q01668	Voltage-dependent L-type calcium channel subunit alpha-1D OS=Homo sapiens OX=9606 GN=CACNA1D	CACNA1D	245.14	0.972	1.092	0.912									0.799	0.947								1.139	1.055		0.956							0.88	0.26064	1.058	0.4789	1.203	0.134224
P02511	Alpha-crystallin B chain OS=Homo sapiens OX=9606 GN=CRYAB	CRYAB	20.159
P36955	Pigment epithelium-derived factor OS=Homo sapiens OX=9606 GN=SERPINF1	SERPINF1	46.312	0.964	1.059	1.239	1.215	0.978	1.072	1.002	0.923	0.955	0.833	1.05	1.055	1.004	1.118	0.871	1.122	1.085	0.868	1.055	0.907	1.18	0.92	0.93	0.792	1.088	1.088	1.071	0.89	1.056	1.222	0.99	0.8747	1	0.97546	1.01	0.90974
Q99878	Histone H2A type 1-J OS=Homo sapiens OX=9606 GN=HIST1H2AJ	HIST1H2AJ	13.936				0.362	0.406	0.374								0.5	0.657	0.421	0.5									13.546	1.406				1.365	0.045002	19.639	0.27674	14.391	0.31062
Q99650	Oncostatin-M-specific receptor subunit beta OS=Homo sapiens OX=9606 GN=OSMR	OSMR	110.51
Q86WN1	F-BAR and double SH3 domains protein 1 OS=Homo sapiens OX=9606 GN=FCHSD1	FCHSD1	76.941
P35749	Myosin-11 OS=Homo sapiens OX=9606 GN=MYH11	MYH11	227.34
P19021	Peptidyl-glycine alpha-amidating monooxygenase OS=Homo sapiens OX=9606 GN=PAM	PAM	108.33	0.926	1.087	1.095								1.267	1.587	1.111								0.877	0.805	0.924	1.059							1.276	0.115818	0.884	0.187976	0.693	0.022403
Q6WN34	Chordin-like protein 2 OS=Homo sapiens OX=9606 GN=CHRDL2	CHRDL2	47.494	1.02	1.062	1.436								1.02	1.408	1.12								1.128	1.227	0.985	1.314							1.009	0.94206	0.992	0.99004	0.984	0.91158
Q9UNN8	Endothelial protein C receptor OS=Homo sapiens OX=9606 GN=PROCR	PROCR	26.671	1.046	0.97	0.854								1.273	1.725	0.976								1.584	0.897	0.997	0.921							1.385	0.159338	1.15	0.51958	0.83	0.41078
P32004	Neural cell adhesion molecule L1 OS=Homo sapiens OX=9606 GN=L1CAM	L1CAM	140				1.586	1.294	0.98	1.06	1.053	0.887	1.271				1.225	0.911	1.331	0.952	1.323	1.745	1.57					0.901	0.995	0.84	1.154	1.239	0.947	1.114	0.40726	0.872	0.21576	0.783	0.066717
P10124	Serglycin OS=Homo sapiens OX=9606 GN=SRGN	SRGN	17.652	0.845	0.928	1.85	0.665	0.831	0.752	0.706	1.249	0.966	0.509	1.507	1.139	1.278	1.754	0.591	0.878	2.35	1.436	0.977	0.612	0.873	0.777	0.928	1.042	0.746	0.699	0.476	0.484	0.473	0.47	1.346	0.145297	0.749	0.08784	0.556	0.0052371
P06727	Apolipoprotein A-IV OS=Homo sapiens OX=9606 GN=APOA4	APOA4	45.398	0.897	1.048	0.978	1.32	0.891	0.81	1.147	1.123	1.024	1.052	1.451	1.259	0.817	1.192	0.75	0.648	0.972	1.024	0.989	0.949	0.777	0.723	0.87	0.859	1.073	1.216	1.027	0.759	1.131	1.309	0.977	0.65214	0.947	0.4257	0.969	0.8124
P67936	Tropomyosin alpha-4 chain OS=Homo sapiens OX=9606 GN=TPM4	TPM4	28.521	0.719	0.907	0.991	2.364	1.751	0.82	0.8	0.642	0.512	1.443	0.787	0.915	0.938	0.759	1.145	1.743	0.786	0.595	2.68	2.724	1.377	1.337	1.841	2.154	0.702	0.784	0.676	0.659	0.56	0.914	1.194	0.53626	1.005	0.96438	0.842	0.56218
Q16822	"Phosphoenolpyruvate carboxykinase [GTP], mitochondrial OS=Homo sapiens OX=9606 GN=PCK2"	PCK2	70.698
P29122	Proprotein convertase subtilisin/kexin type 6 OS=Homo sapiens OX=9606 GN=PCSK6	PCSK6	106.42	1.053	0.832	1.341								1.108	1.333	1.344								1.217	1.234	0.88	1.435							1.173	0.31284	1.108	0.55412	0.944	0.62756
O00410	Importin-5 OS=Homo sapiens OX=9606 GN=IPO5	IPO5	123.63
P54764	Ephrin type-A receptor 4 OS=Homo sapiens OX=9606 GN=EPHA4	EPHA4	109.86
A0A075B6H9	Immunoglobulin lambda variable 4-69 OS=Homo sapiens OX=9606 GN=IGLV4-69	IGLV4-69	12.773
P62826	GTP-binding nuclear protein Ran OS=Homo sapiens OX=9606 GN=RAN	RAN	24.423	1.344	0.943	1.222								1.107	1.595	1.465								1.008	1.126	1.32	2.043							1.188	0.32614	1.175	0.54034	0.989	0.86372
Q16236	Nuclear factor erythroid 2-related factor 2 OS=Homo sapiens OX=9606 GN=NFE2L2	NFE2L2	67.826
O43505	"Beta-1,4-glucuronyltransferase 1 OS=Homo sapiens OX=9606 GN=B4GAT1"	B4GAT1	47.119	1.091	1.162	1.297	1.063	0.984	0.74					1.251	1.247	1.077	1.11	0.898	1.096	1.164				1.39	1.06	1.203	1.018	0.875	0.977	0.944				1.061	0.44062	1.01	0.89126	0.952	0.46756
Q9P0L2	Serine/threonine-protein kinase MARK1 OS=Homo sapiens OX=9606 GN=MARK1	MARK1	89.002	1.909	2.389	1.452								1.757	1.488	1.729								2.002	2.609	1.406	3.734							0.865	0.45336	1.272	0.50064	1.47	0.2477
P01024	Complement C3 OS=Homo sapiens OX=9606 GN=C3	C3	187.15	1.039	1.119	0.961	0.996	1.042	0.961	1.087	0.991	1.047	1.036	0.956	0.881	1.074	1.091	1.122	0.95	1.05	1.003	0.857	1.057	1.135	1.207	0.891	1.04	1.099	0.986	1.121	1.016	0.999	0.977	0.977	0.441	1.019	0.6242	1.043	0.31132
Q3SY84	"Keratin, type II cytoskeletal 71 OS=Homo sapiens OX=9606 GN=KRT71"	KRT71	57.291	1.396	1.155	0.803				0.836	0.809	0.807	1.028	1.171	1.011	2.009					0.943	0.666	1.222	1.29	1.073	0.989	0.961				1.02	1.062	0.865	1.199	0.39104	1.062	0.44232	0.886	0.66952
Q12768	WASH complex subunit 5 OS=Homo sapiens OX=9606 GN=WASHC5	WASHC5	134.28				1.266	1.104	1.249								1.162	0.972	1.65	1.346								0.995	1.23	1.098				1.063	0.7611	0.918	0.31046	0.864	0.39802
P40925	"Malate dehydrogenase, cytoplasmic OS=Homo sapiens OX=9606 GN=MDH1"	MDH1	36.426	0.94	0.689	0.726	1.564	1.265	1.603	0.971	1.341	0.893	0.905	1.004	1.982	1.498	1.122	0.932	1.953	1.108	0.913	1.721	1.283	1.041	0.947	1.33	1.522	0.873	1.13	0.871	2.055	0.911	1.169	1.24	0.123224	1.087	0.50866	0.877	0.3293
P30484	"HLA class I histocompatibility antigen, B-46 alpha chain OS=Homo sapiens OX=9606 GN=HLA-B"	HLA-B	40.44
P0DP08	Immunoglobulin heavy variable 4-38-2 OS=Homo sapiens OX=9606 GN=IGHV4-38-2	IGHV4-38-2	13.016				1.318	1.072	0.984								0.949	1.254	1.127	1.142								1.176	1.149	0.987				0.994	0.97528	0.982	0.89912	0.987	0.90288
P30740	Leukocyte elastase inhibitor OS=Homo sapiens OX=9606 GN=SERPINB1	SERPINB1	42.741				1.197	1.559	1.142								0.929	1.069	1.586	1.441								0.746	1.141	0.737				0.967	0.79058	0.673	0.078338	0.696	0.117577
Q9NWH7	Spermatogenesis-associated protein 6 OS=Homo sapiens OX=9606 GN=SPATA6	SPATA6	55.988
P48741	Putative heat shock 70 kDa protein 7 OS=Homo sapiens OX=9606 GN=HSPA7	HSPA7	40.244	1.168	1.082	1.167				1.081	1.098	0.978	0.965	1.062	1.036	1.011					0.932	1.359	1.315	0.952	0.875	1.17	1.365				0.843	0.901	0.907	1.039	0.6425	0.93	0.27244	0.895	0.24002
Q9H0A0	RNA cytidine acetyltransferase OS=Homo sapiens OX=9606 GN=NAT10	NAT10	115.73
P08F94	Fibrocystin OS=Homo sapiens OX=9606 GN=PKHD1	PKHD1	446.7	0.847	1.045	0.964				1.204	1.112	1.091	1.118	1.429	1.137	0.775					1.031	0.955	0.901	0.806	0.635	0.789	0.783				0.689	1.217	1.406	0.984	0.7593	0.857	0.160238	0.87	0.29402
P16284	Platelet endothelial cell adhesion molecule OS=Homo sapiens OX=9606 GN=PECAM1	PECAM1	82.521	1.013	1.14	1.116								1.297	1.87	0.987								1.239	0.892	1.148	1.381							1.271	0.33538	1.069	0.64632	0.841	0.46334
Q9Y646	Carboxypeptidase Q OS=Homo sapiens OX=9606 GN=CPQ	CPQ	51.887				1.011	0.968	0.946								1.304	1.13	1.215	1.182								1.028	0.937	1.307				1.239	0.0028167	1.119	0.36802	0.903	0.27476
P13645	"Keratin, type I cytoskeletal 10 OS=Homo sapiens OX=9606 GN=KRT10"	KRT10	58.826	1.042	1.071	1.315	0.894	1.189	0.85	0.853	2.172	1.045	0.918	1.029	1.227	0.925	0.689	0.658	0.918	1.434	1.168	1.094	0.787	0.865	0.803	0.898	1.14	0.884	1.18	0.987	0.725	1.04	0.846	0.875	0.32454	0.825	0.128444	0.943	0.67032
P0DP01	Immunoglobulin heavy variable 1-8 OS=Homo sapiens OX=9606 GN=IGHV1-8	IGHV1-8	12.992				1.4	1.232	0.93								0.719	0.911	0.8	1.068								0.967	0.803	0.534				0.737	0.087721	0.647	0.101619	0.878	0.44294
A0A0C4DH34	Immunoglobulin heavy variable 4-28 OS=Homo sapiens OX=9606 GN=IGHV4-28	IGHV4-28	13.124
P08174	Complement decay-accelerating factor OS=Homo sapiens OX=9606 GN=CD55	CD55	41.4	0.994	0.996	1.104	1.163	1.094	1.192	1.007	0.863	0.974	0.93	1.21	1.767	1.054	1.017	0.83	1.057	0.877	1.153	1.282	1.045	1.103	0.939	0.983	0.865	0.978	0.957	0.871	1.031	0.966	0.933	1.095	0.34026	0.933	0.105157	0.852	0.071799
Q9Y5I2	Protocadherin alpha-10 OS=Homo sapiens OX=9606 GN=PCDHA10	PCDHA10	102.87
P12035	"Keratin, type II cytoskeletal 3 OS=Homo sapiens OX=9606 GN=KRT3"	KRT3	64.416
Q96A35	"39S ribosomal protein L24, mitochondrial OS=Homo sapiens OX=9606 GN=MRPL24"	MRPL24	24.915	0.978	0.899	0.867								0.778	0.639	0.914								1.163	1.21	0.624	0.921							0.849	0.190304	1.071	0.84546	1.261	0.3411
Q92823	Neuronal cell adhesion molecule OS=Homo sapiens OX=9606 GN=NRCAM	NRCAM	143.89
Q7Z794	"Keratin, type II cytoskeletal 1b OS=Homo sapiens OX=9606 GN=KRT77"	KRT77	61.901	0.981	1.184	1.592								0.803	1.352	0.846								0.798	0.909	0.915	1.143							0.799	0.3439	0.752	0.121897	0.941	0.81416
P13984	General transcription factor IIF subunit 2 OS=Homo sapiens OX=9606 GN=GTF2F2	GTF2F2	28.38				0.978	1.048	0.909								0.855	1.01	0.909	0.864								1.064	1.102	0.926				0.93	0.25148	1.053	0.48978	1.133	0.106395
P31946	14-3-3 protein beta/alpha OS=Homo sapiens OX=9606 GN=YWHAB	YWHAB	28.082	1.072	0.973	1.065								1.13	1.766	1.554								1.585	1.634	1.72	2.494							1.431	0.06612	1.793	0.0066962	1.253	0.23612
Q9NPH3	Interleukin-1 receptor accessory protein OS=Homo sapiens OX=9606 GN=IL1RAP	IL1RAP	65.418	0.926	1.028	1.08	0.95	1.141	1.06	0.977	1.111	1.203	1.076	1.007	1.108	0.951	1.151	1.721	1.17	1.165	1.288	0.851	1.049	0.899	0.845	1.121	0.812	1.091	1.107	1.089	1.008	1.004	0.931	1.086	0.31666	0.939	0.162684	0.864	0.072959
Q14574	Desmocollin-3 OS=Homo sapiens OX=9606 GN=DSC3	DSC3	99.968	1.279	1.056	1.019				1.161	1.187	1.247	1.174	1.136	1.157	1.033					1.212	1.205	1.024	0.93	0.788	0.958	1.012				1.166	1.079	1.191	0.972	0.53826	0.877	0.049097	0.902	0.121957
P26927	Hepatocyte growth factor-like protein OS=Homo sapiens OX=9606 GN=MST1	MST1	80.319	1.08	1.085	1.065	1.054	1.016	0.89	1.073	1.058	1.187	1.04	1.018	0.86	0.875	1.05	1.04	0.971	0.939	1.113	1.022	1.136	0.844	1.096	1.082	0.79	1.091	0.971	0.985	1.091	1.031	1.015	0.95	0.173817	0.948	0.195416	0.997	0.92342
O75144	ICOS ligand OS=Homo sapiens OX=9606 GN=ICOSLG	ICOSLG	33.348				1.367	1.28	1.066	1.287	1.379	0.839	1.106				1.41	1.147	1.346	1.294	1.336	1.646	1.191					1.043	0.987	1.361	1.36	1.222	1.136	1.126	0.147581	0.996	0.98424	0.885	0.105699
P61769	Beta-2-microglobulin OS=Homo sapiens OX=9606 GN=B2M	B2M	13.714	1.023	0.956	1.184	1.009	1.198	1.013	0.949	1.345	1.112	0.831	1.022	1.691	0.85	1.027	0.802	0.962	0.832	0.925	1.32	0.859	1.108	0.762	0.848	0.855	1.226	0.832	0.88	0.858	0.887	0.839	0.969	0.56972	0.856	0.023844	0.884	0.23732
Q9UKE5	TRAF2 and NCK-interacting protein kinase OS=Homo sapiens OX=9606 GN=TNIK	TNIK	154.94	1.655	1.843	1.193								1.721	1.743	1.689								1.513	2.284	1.508	2.978							1.098	0.48864	1.324	0.30964	1.206	0.45006
Q8NHU6	Tudor domain-containing protein 7 OS=Homo sapiens OX=9606 GN=TDRD7	TDRD7	123.58	1.051	0.859	0.782								1.189	1.312	1.483								1.475	1.051	1.418	1.052							1.48	0.0216	1.392	0.055977	0.941	0.59002
P07998	Ribonuclease pancreatic OS=Homo sapiens OX=9606 GN=RNASE1	RNASE1	17.644	0.994	0.909	1.238	1.156	1.172	1.114	0.847	0.975	1.058	0.912	1.006	1.861	0.855	0.893	0.869	0.808	0.828	0.9	1.166	0.865	0.908	0.735	0.851	0.681	1.108	1.139	0.889	0.877	1.008	0.941	0.969	0.52464	0.881	0.057961	0.909	0.4467
P24387	Corticotropin-releasing factor-binding protein OS=Homo sapiens OX=9606 GN=CRHBP	CRHBP	36.144	1.119	1.013	1.209				1.067	1.064	0.909	1.075	1.126	1.724	0.863					0.905	1.261	0.841	1.101	1.164	0.82	1.032				0.841	1.164	1.188	1.052	0.87704	0.98	0.7013	0.932	0.71522
P26232	Catenin alpha-2 OS=Homo sapiens OX=9606 GN=CTNNA2	CTNNA2	105.31
Q12913	Receptor-type tyrosine-protein phosphatase eta OS=Homo sapiens OX=9606 GN=PTPRJ	PTPRJ	145.94	1.091	1.061	1.099	1.151	1.143	1.112	0.996	0.963	1.066	1.053	1.195	1.385	1.106	1.131	1.031	1.309	1.116	0.937	1.075	1.034	1.09	0.981	1.013	1.058	1.004	1.115	0.923	0.919	0.862	0.91	1.054	0.25686	0.92	0.0165356	0.872	0.0086822
P02794	Ferritin heavy chain OS=Homo sapiens OX=9606 GN=FTH1	FTH1	21.225
P61981	14-3-3 protein gamma OS=Homo sapiens OX=9606 GN=YWHAG	YWHAG	28.302	0.924	0.854	0.793								0.892	2.479	1.048								1.125	1.217	1.292	1.815							1.719	0.30622	1.59	0.0183449	0.925	0.97034
Q15431	Synaptonemal complex protein 1 OS=Homo sapiens OX=9606 GN=SYCP1	SYCP1	114.19
Q9BTY2	Plasma alpha-L-fucosidase OS=Homo sapiens OX=9606 GN=FUCA2	FUCA2	54.066	2.051	1.516	1.13				1.005	1.215	1.06	1.151	1.488	2.353	1.856					1.699	1.416	1.069	1.315	1.397	1.189	2.198				1.074	1.026	1.148	1.263	0.132682	1.024	0.87804	0.811	0.174144
P02144	Myoglobin OS=Homo sapiens OX=9606 GN=MB	MB	17.184	0.997	0.977	1.222	1.325	2.116	2.184					1.382	1.284	1.061	1.24	2.341	0.866	2.442				1.02	0.882	1.212	0.862	1.227	0.947	0.85				1.032	0.93044	0.68	0.041562	0.659	0.056603
P13598	Intercellular adhesion molecule 2 OS=Homo sapiens OX=9606 GN=ICAM2	ICAM2	30.654	1.068	1.367	1.232	1.206	1.047	0.975	0.945	1.111	1.134	0.827	1.388	1.992	0.949	1	0.903	0.968	1.017	1.501	0.941	0.806	1.189	1.136	1.154	1.002	1.013	0.9	0.877	1.002	1.031	0.889	1.051	0.84638	0.934	0.27812	0.889	0.39924
Q8NGF0	Olfactory receptor 52B6 OS=Homo sapiens OX=9606 GN=OR52B6	OR52B6	36.963
P13611	Versican core protein OS=Homo sapiens OX=9606 GN=VCAN	VCAN	372.82							0.8	1.077	0.968	0.834								0.995	1.183	0.735								0.893	0.657	0.883	1.056	0.77664	0.882	0.32148	0.835	0.3755
Q14697	Neutral alpha-glucosidase AB OS=Homo sapiens OX=9606 GN=GANAB	GANAB	106.87
P08294	Extracellular superoxide dismutase [Cu-Zn] OS=Homo sapiens OX=9606 GN=SOD3	SOD3	25.851	0.606	0.652	0.691	1.258	0.616	6.314	1.164	0.948	1.007	0.888	0.677	1.758	0.559	1.009	0.814	0.905	0.928	0.9	1.013	0.942	0.504	0.505	0.665	0.504	0.842	0.713	0.876	0.855	1.016	0.933	0.672	0.62058	0.524	0.15404	0.78	0.077641
P12111	Collagen alpha-3(VI) chain OS=Homo sapiens OX=9606 GN=COL6A3	COL6A3	343.67	0.966	0.966	0.939	1.309	1.233	1.216	1.087	1.094	0.934	0.97	1.238	1.715	1.054	1.134	1.055	1.169	1.065	1.069	1.264	1.052	1.055	0.927	1.078	0.924	1.057	1.118	1.109	0.994	1.08	1.035	1.103	0.149404	0.969	0.56332	0.878	0.040343
Q8IUL8	Cartilage intermediate layer protein 2 OS=Homo sapiens OX=9606 GN=CILP2	CILP2	126.29	1.207	1.031	1.162								1.039	1.092	1.223								1.114	0.923	1.365	1.198							0.986	0.84902	1.015	0.94938	1.029	0.85096
Q5T890	DNA excision repair protein ERCC-6-like 2 OS=Homo sapiens OX=9606 GN=ERCC6L2	ERCC6L2	177.13	1.627	1.351	1.105								1.001	1.386	0.822								0.829	0.697	1.074	0.987							0.786	0.25306	0.659	0.036099	0.838	0.37466
O94985	Calsyntenin-1 OS=Homo sapiens OX=9606 GN=CLSTN1	CLSTN1	109.79	1.148	1.261	1.156				0.819	0.948	0.923	0.944	1.81	2.461	2.107					0.973	0.929	0.86	1.108	1.393	1.82	1.445				0.873	0.862	0.807	1.481	0.176602	1.154	0.41524	0.779	0.3712
Q9H299	SH3 domain-binding glutamic acid-rich-like protein 3 OS=Homo sapiens OX=9606 GN=SH3BGRL3	SH3BGRL3	10.438	0.583	0.599	0.818	2.278	1.266	1.001	0.902	1.025	0.765	1.761	0.673	0.766	1.163	0.967	0.977	1.429	1.011	0.731	2.211	2.227	0.8	0.958	1.934	1.314	0.983	1.027	0.881	0.858	0.823	0.865	1.105	0.59242	0.95	0.98568	0.859	0.52928
Q16610	Extracellular matrix protein 1 OS=Homo sapiens OX=9606 GN=ECM1	ECM1	60.673	1.454	0.926	0.781	1.306	1.088	1.13	1.126	1.284	1.148	1.29	0.776	1.175	0.745	0.813	0.965	0.877	0.73	0.943	1.251	1.244	1.022	0.899	1.055	1.01	0.77	0.93	0.936	1.056	1.156	1.007	0.825	0.036205	0.853	0.038875	1.034	0.53156
O75368	SH3 domain-binding glutamic acid-rich-like protein OS=Homo sapiens OX=9606 GN=SH3BGRL	SH3BGRL	12.774				2.08	1.409	1.155								0.851	0.877	1.592	0.839								0.866	0.815	0.711				0.672	0.1423	0.515	0.025137	0.767	0.2828
Q96N46	Tetratricopeptide repeat protein 14 OS=Homo sapiens OX=9606 GN=TTC14	TTC14	88.318	1.012	1.02	0.974								0.959	0.814	1.134								0.917	0.811	1.068	0.881							0.967	0.70384	0.917	0.2457	0.949	0.66336
Q9UBU8	Mortality factor 4-like protein 1 OS=Homo sapiens OX=9606 GN=MORF4L1	MORF4L1	41.473
P30044	"Peroxiredoxin-5, mitochondrial OS=Homo sapiens OX=9606 GN=PRDX5"	PRDX5	22.086
P02747	Complement C1q subcomponent subunit C OS=Homo sapiens OX=9606 GN=C1QC	C1QC	25.773	1.039	0.97	1.166	1.295	1.071	1.063	1.003	0.964	0.857	0.986	1.115	1.503	0.991	1.017	0.869	0.925	0.947	1.009	0.907	0.953	1.16	0.888	0.993	0.923	0.879	1.077	0.824	0.893	1.032	1.005	0.983	0.70584	0.929	0.153422	0.945	0.41472
P18065	Insulin-like growth factor-binding protein 2 OS=Homo sapiens OX=9606 GN=IGFBP2	IGFBP2	34.814	1.071	0.954	1.205	1.071	1.061	1.846	0.982	1.766	0.733	0.757	1.307	1.421	1.056	0.911	0.895	1.171	0.876	0.973	1.066	0.861	1.043	0.916	1.021	0.873	1.273	0.921	0.757	1.26	0.686	0.783	0.921	0.64054	0.833	0.191658	0.905	0.23346
Q86UN3	Reticulon-4 receptor-like 2 OS=Homo sapiens OX=9606 GN=RTN4RL2	RTN4RL2	46.105	0.987	0.962	1.044				0.892	0.961	1.103	1.022	0.901	1.065	0.944					1.116	0.959	0.982	0.964	0.957	1.046	1.008				1.062	1.072	1.018	0.999	0.9611	1.022	0.46576	1.024	0.48664
P58107	Epiplakin OS=Homo sapiens OX=9606 GN=EPPK1	EPPK1	555.65	0.979	1.029	1.211								1.036	1.377	1.471								1.531	1.186	1.211	9.638							1.207	0.22242	3.161	0.2637	2.62	0.4311
Q13029	PR domain zinc finger protein 2 OS=Homo sapiens OX=9606 GN=PRDM2	PRDM2	188.91				1.336	1.396	0.938								0.664	1.051	1.184	0.824								1.531	1.163	0.964				0.761	0.187798	0.997	0.97416	1.31	0.20456
P04075	Fructose-bisphosphate aldolase A OS=Homo sapiens OX=9606 GN=ALDOA	ALDOA	39.42	0.958	0.84	0.827	1.376	1.27	1.103	0.96	1.077	0.966	1.067	0.904	1.238	1.1	0.843	0.845	1.274	0.905	1.048	1.494	1.393	0.965	0.908	1.182	1.318	0.809	0.904	0.76	1.092	0.904	0.928	1.057	0.5781	0.935	0.3739	0.885	0.193381
P02743	Serum amyloid P-component OS=Homo sapiens OX=9606 GN=APCS	APCS	25.387	1.158	1.078	1.228	1.146	1.078	1.065	1.148	0.867	1.359	1.268	0.734	0.617	1.022	0.994	1.333	1.183	1.07	0.914	1.125	1.125	1.103	0.771	0.723	0.839	0.89	0.791	0.951	0.809	0.612	0.611	0.888	0.119544	0.711	8.38e-05	0.801	0.033135
P49913	Cathelicidin antimicrobial peptide OS=Homo sapiens OX=9606 GN=CAMP	CAMP	19.301	1.085	1.585	1.156	0.879	0.915	0.862	0.923	0.861	1.82	1.391	1.455	0.69	0.925	1.136	0.924	0.924	1.066	1.831	0.903	1.233	1.347	1.071	0.957	0.808	0.769	1.41	1.084	1.065	1.52	1.089	0.966	0.781	0.969	0.87272	1.003	0.88436
Q9H1D0	Transient receptor potential cation channel subfamily V member 6 OS=Homo sapiens OX=9606 GN=TRPV6	TRPV6	87.285
O14967	Calmegin OS=Homo sapiens OX=9606 GN=CLGN	CLGN	70.038
P0DP25	Calmodulin-3 OS=Homo sapiens OX=9606 GN=CALM3	CALM3	16.837	0.68	0.678	0.705	2.249	1.233	0.83	0.948	0.991	0.67	1.224	0.642	1.172	1.004	0.653	0.907	1.78	0.826	0.824	2.295	1.617	1.074	0.978	1.62	2.144	0.648	0.775	0.562	0.762	0.731	1.009	1.148	0.5039	1.009	0.99822	0.879	0.51966
Q86XD8	AN1-type zinc finger protein 4 OS=Homo sapiens OX=9606 GN=ZFAND4	ZFAND4	80.357							1.097	1.079	0.98	1.021								1.071	0.968	1.025								1.019	1.014	1.137	0.978	0.59824	1.012	0.80474	1.035	0.51988
P02533	"Keratin, type I cytoskeletal 14 OS=Homo sapiens OX=9606 GN=KRT14"	KRT14	51.561	0.914	0.943	1.029	0.909	1.068	0.902	0.936	1.573	0.966	1.083	0.924	1.037	0.904	0.886	0.962	0.904	1.273	0.981	1.111	0.971	1.266	0.9	0.925	8.681	0.936	1.126	0.862	0.878	0.974	0.837	0.964	0.65876	1.684	0.50334	1.747	0.42626
Q3ZCW2	Galectin-related protein OS=Homo sapiens OX=9606 GN=LGALSL	LGALSL	18.986				1.279	1.063	0.899	0.985	0.779	0.731	1.124				0.988	1.066	1.402	1.01	0.783	1.558	1.431					0.872	1.538	0.983	0.892	0.818	0.961	1.201	0.175538	1.031	0.8423	0.859	0.28486
O95678	"Keratin, type II cytoskeletal 75 OS=Homo sapiens OX=9606 GN=KRT75"	KRT75	59.56
Q08554	Desmocollin-1 OS=Homo sapiens OX=9606 GN=DSC1	DSC1	99.986	1.159	1.177	1.374				0.97	1.025	1.221	0.945	1.107	1.321	0.989					0.966	1.183	0.811	0.988	0.861	1.023	1.262				1.113	1.06	1.077	0.945	0.49142	0.938	0.37878	0.992	0.9881
Q6EMK4	Vasorin OS=Homo sapiens OX=9606 GN=VASN	VASN	71.712	0.868	0.939	0.911	1.058	1.081	1.112	1.053	1.083	0.983	1.076	1.009	1.076	0.954	1.158	0.99	0.974	1.041	0.978	1.025	1.011	0.995	1.048	0.952	0.933	1.057	1.005	1.091	1.028	0.974	1.025	1.005	0.83474	0.994	0.9159	0.989	0.67018
Q96DG6	Carboxymethylenebutenolidase homolog OS=Homo sapiens OX=9606 GN=CMBL	CMBL	28.048
P23528	Cofilin-1 OS=Homo sapiens OX=9606 GN=CFL1	CFL1	18.502	0.781	0.783	0.856	2.112	1.555	1.002	0.72	0.771	0.685	1.122	0.8	0.9	1.073	0.76	0.736	1.274	0.846	0.734	1.651	2.169	1.258	1.236	1.349	2.093	0.624	0.791	0.558	0.763	0.783	0.949	1.054	0.76232	1.002	0.96836	0.951	0.7433
P45378	"Troponin T, fast skeletal muscle OS=Homo sapiens OX=9606 GN=TNNT3"	TNNT3	31.824				5	9.697	14.517								6.724	11.517	6.434	12.441								5.503	1.931	3.103				0.953	0.99428	0.361	0.078358	0.379	0.026264
Q7LFL8	CXXC-type zinc finger protein 5 OS=Homo sapiens OX=9606 GN=CXXC5	CXXC5	32.977
Q02763	Angiopoietin-1 receptor OS=Homo sapiens OX=9606 GN=TEK	TEK	125.83
Q9Y6Q1	Calpain-6 OS=Homo sapiens OX=9606 GN=CAPN6	CAPN6	74.576
P19256	Lymphocyte function-associated antigen 3 OS=Homo sapiens OX=9606 GN=CD58	CD58	28.147	1.1	1.135	0.988				1.072	0.97	0.881	0.947	1.396	1.753	1.054					1.062	1.186	1.08	1.229	1.63	1.191	0.888				1.444	1.033	0.974	1.239	0.037985	1.183	0.115057	0.955	0.68616
P02654	Apolipoprotein C-I OS=Homo sapiens OX=9606 GN=APOC1	APOC1	9.3318	0.97	1.347	0.877	0.716	0.937	0.796	0.552	0.47	1.084	0.818	1.36	0.483	1.134	0.782	0.916	1.131	1.202	1.21	0.613	0.758	0.822	0.589	0.97	0.76	0.936	1.576	0.879	0.854	1.272	1.209	1.119	0.47236	1.152	0.28374	1.029	0.7778
Q9BQR3	Serine protease 27 OS=Homo sapiens OX=9606 GN=PRSS27	PRSS27	31.939
P00568	Adenylate kinase isoenzyme 1 OS=Homo sapiens OX=9606 GN=AK1	AK1	21.635				0.748	0.948	0.899								0.842	2.641	1.401	0.915								0.703	0.853	0.537				1.676	0.24794	0.807	0.20902	0.481	0.109536
P17661	Desmin OS=Homo sapiens OX=9606 GN=DES	DES	53.535				2.702	31.744	28.711								1.405	7.306	1.669	15.488								0.736	0.884	1.041				0.307	0.26506	0.042	0.077955	0.137	0.081362
O43866	CD5 antigen-like OS=Homo sapiens OX=9606 GN=CD5L	CD5L	38.087	0.651	0.911	1.043	1.149	0.556	0.81	0.852	0.79	0.878	0.72	0.819	0.998	0.811	0.777	1.288	0.932	1.625	1.936	1.226	1.08	0.95	0.76	0.945	0.749	0.957	0.806	0.574	0.819	1.302	0.912	1.375	0.022943	1.05	0.6217	0.763	0.051898
Q8IXL6	Extracellular serine/threonine protein kinase FAM20C OS=Homo sapiens OX=9606 GN=FAM20C	FAM20C	66.234	0.972	0.908	0.964				0.914	0.943	0.957	1.013	1.058	1.225	1.047					0.92	1.077	0.964	1.025	1.04	1.138	0.837				0.984	0.918	0.978	1.1	0.075515	1.037	0.42758	0.943	0.30496
Q07283	Trichohyalin OS=Homo sapiens OX=9606 GN=TCHH	TCHH	253.92
Q14525	"Keratin, type I cuticular Ha3-II OS=Homo sapiens OX=9606 GN=KRT33B"	KRT33B	46.213							0.761	0.682	0.656	1.279								0.824	0.388	0.865								0.926	0.848	0.733	0.82	0.47222	0.99	0.90626	1.207	0.41402
Q16851	UTP--glucose-1-phosphate uridylyltransferase OS=Homo sapiens OX=9606 GN=UGP2	UGP2	56.94				1.139	1.331	1.301								1.142	1.034	1.162	1.076								1.088	1.058	1.058				0.878	0.054643	0.85	0.031401	0.968	0.37836
Q15166	Serum paraoxonase/lactonase 3 OS=Homo sapiens OX=9606 GN=PON3	PON3	39.607	1.105	1.205	1.125	0.821	1.333	0.772	1.442	1.393	1.154	1.232	1.088	0.963	1.269	0.867	1.032	1.24	0.846	1.338	1.632	1.284	0.908	0.992	1.262	1.248	1.277	1.154	1.087	1.327	1.089	1.299	0.998	0.97262	1.005	0.83222	1.007	0.80034
P02655	Apolipoprotein C-II OS=Homo sapiens OX=9606 GN=APOC2	APOC2	11.284	1.078	1.751	0.851	0.403	0.701	0.554	0.466	0.573	1.095	0.66	0.981	0.366	0.872	0.832	1.201	0.738	1.98	1.233	0.422	0.988	1.37	0.576	0.904	0.736	1.224	1.551	0.795	0.809	1.647	0.966	1.182	0.46602	1.301	0.10662	1.1	0.45482
P25311	Zinc-alpha-2-glycoprotein OS=Homo sapiens OX=9606 GN=AZGP1	AZGP1	34.258	0.99	0.977	1.193	0.97	0.999	1.266	0.984	0.847	0.904	0.913	1.008	0.862	0.872	0.986	0.884	1.059	0.972	0.969	0.782	0.925	0.986	0.881	0.946	0.863	0.924	1.046	0.886	0.959	0.967	1.017	0.928	0.153941	0.943	0.23862	1.017	0.60348
P05362	Intercellular adhesion molecule 1 OS=Homo sapiens OX=9606 GN=ICAM1	ICAM1	57.825	1.1	0.978	0.956	1.42	1.095	1.046	1.197	1.243	1.017	0.919	1.124	3.099	1.099	1.035	1.013	1.043	1.171	1.175	1.539	1.125	1.075	0.967	1.077	1.117	1.225	1.061	0.942	1.244	1.023	0.983	1.223	0.23122	0.977	0.71072	0.798	0.167397
Q9BXU3	Testis-expressed protein 13A OS=Homo sapiens OX=9606 GN=TEX13A	TEX13A	45.582				1.006	0.972	0.957								1.078	1.021	0.86	1.01								1.063	0.964	1.107				1.014	0.8607	1.068	0.21534	1.053	0.46286
O95613	Pericentrin OS=Homo sapiens OX=9606 GN=PCNT	PCNT	378.03							1.841	1.253	1.884	1.322								2.147	1.671	1.454								1.316	1.32	1.615	1.116	0.50684	0.9	0.53228	0.806	0.194077
P07327	Alcohol dehydrogenase 1A OS=Homo sapiens OX=9606 GN=ADH1A	ADH1A	39.858				0.909	1.157	1.2								1.414	1.084	0.877	1.757								1.725	1.519	1.163				1.179	0.5106	1.349	0.11304	1.145	0.47804
P06850	Corticoliberin OS=Homo sapiens OX=9606 GN=CRH	CRH	21.422	0.986	0.996	0.925	0.933	0.921	1.019					1.032	0.673	1.041	0.983	1.144	1.048	1.136				0.969	0.982	1.014	0.862	0.951	0.759	1.018				1.047	0.65198	0.972	0.50432	0.929	0.42346
O43709	Probable 18S rRNA (guanine-N(7))-methyltransferase OS=Homo sapiens OX=9606 GN=BUD23	BUD23	31.88	1.107	1.111	0.875								0.702	0.74	1.009								1.275	1.048	1.246	1.171							0.792	0.157323	1.149	0.150836	1.45	0.0165606
Q5H8A3	Neuromedin-S OS=Homo sapiens OX=9606 GN=NMS	NMS	17.73
O60279	Sushi domain-containing protein 5 OS=Homo sapiens OX=9606 GN=SUSD5	SUSD5	68.02				1.245	1.171	1.257								1.132	1.219	1.228	1.466								1.198	1.872	1.152				1.03	0.72034	1.149	0.5424	1.116	0.56806
P18428	Lipopolysaccharide-binding protein OS=Homo sapiens OX=9606 GN=LBP	LBP	53.383	0.835	0.883	0.86	1.024	1.182	1.09	1.194	1.038	0.903	0.995	0.892	2.361	1.006	1.167	1.12	2.462	0.95	1.081	1.378	1.163	1.37	1.827	0.98	1.237	1.149	1.229	0.996	1.747	0.99	2.179	1.357	0.062597	1.37	0.0132154	1.009	0.80536
P20930	Filaggrin OS=Homo sapiens OX=9606 GN=FLG	FLG	435.16	1.01	0.94	1.694								1.538	0.91	1.172								1.109	1.171	0.933	7.403							0.993	0.97942	2.185	0.54212	2.199	0.54428
Q86W24	"NACHT, LRR and PYD domains-containing protein 14 OS=Homo sapiens OX=9606 GN=NLRP14"	NLRP14	124.73	1.366	0.748	1.18								1.806	6.475	1.526								1.581	0.796	0.937	1.329							2.977	0.141336	1.057	0.84332	0.355	0.102263
Q08188	Protein-glutamine gamma-glutamyltransferase E OS=Homo sapiens OX=9606 GN=TGM3	TGM3	76.631				1.188	1.046	1.03								0.941	1.066	0.983	1.011								0.934	2.521	0.854				0.919	0.14996	1.32	0.7088	1.436	0.571
P07858	Cathepsin B OS=Homo sapiens OX=9606 GN=CTSB	CTSB	37.821	0.851	1.09	1.189	1.081	1.018	0.963					1.196	1.824	1.087	1.021	0.856	1.205	1.072				0.965	0.971	1.082	1.015	1.002	0.827	0.971				1.144	0.29884	0.946	0.35652	0.827	0.115738
Q6UX71	Plexin domain-containing protein 2 OS=Homo sapiens OX=9606 GN=PLXDC2	PLXDC2	59.582	0.954	0.887	0.826	1.068	0.654	0.8	0.915	0.914	1.065	0.904	0.891	1.658	0.704	0.841	0.593	0.711	0.683	0.989	1.189	0.945	0.888	0.727	1.009	0.805	0.644	0.76	0.575	0.882	0.917	0.952	1.024	0.91434	0.908	0.178004	0.886	0.42934
P52565	Rho GDP-dissociation inhibitor 1 OS=Homo sapiens OX=9606 GN=ARHGDIA	ARHGDIA	23.207
O95561	Uncharacterized protein C1orf105 OS=Homo sapiens OX=9606 GN=C1orf105	C1orf105	21.209
Q9NZJ4	Sacsin OS=Homo sapiens OX=9606 GN=SACS	SACS	521.12							1.175	0.906	1.057	0.932								0.899	1.281	1.001								1.222	1.024	1.127	1.042	0.76578	1.105	0.2703	1.06	0.5953
Q9HBR0	Putative sodium-coupled neutral amino acid transporter 10 OS=Homo sapiens OX=9606 GN=SLC38A10	SLC38A10	119.76				1.149	0.832	1.142	1.236	1.101	1.218	0.977				1.009	0.843	0.963	0.911	1.26	1.235	1.062					0.965	1.21	0.81	1.02	1.135	1.175	0.951	0.51956	0.962	0.63522	1.012	0.888
P08727	"Keratin, type I cytoskeletal 19 OS=Homo sapiens OX=9606 GN=KRT19"	KRT19	44.105				0.494	0.461	0.532								0.545	0.711	0.556	0.505									9.42	0.982				1.169	0.174824	10.493	0.35468	8.979	0.38002
Q9UIL4	Kinesin-like protein KIF25 OS=Homo sapiens OX=9606 GN=KIF25	KIF25	40.686
P02768	Serum albumin OS=Homo sapiens OX=9606 GN=ALB	ALB	69.366	1.002	0.992	1.227	1.126	0.91	1.209	1.062	1.516	0.958	1.011	1.174	0.844	1.144	1.265	0.916	0.894	0.979	1.09	0.907	0.949	0.725	0.685	1.034	0.892	0.83	1.046	0.916	0.867	1.023	0.853	0.923	0.24108	0.806	0.004404	0.873	0.042862
P08519	Apolipoprotein(a) OS=Homo sapiens OX=9606 GN=LPA	LPA	501.31	0.934	0.983	1.078	0.802	1.063	0.73	0.95	1.061	1.112	0.906	0.705	0.792	0.938	0.859	0.996	2.238	1.153	0.889	0.92	1.178	0.832	0.763	1.039	0.815	0.852	0.706	0.737	1.014	0.909	1.04	1.109	0.60896	0.905	0.123815	0.816	0.177805
Q9NTU7	Cerebellin-4 OS=Homo sapiens OX=9606 GN=CBLN4	CBLN4	21.808
Q9Y2G2	Caspase recruitment domain-containing protein 8 OS=Homo sapiens OX=9606 GN=CARD8	CARD8	48.932	0.935	0.811	0.983	1.073	0.973	1.129	0.978	0.787	0.925	0.849	0.905	0.846	1.045	0.96	1.127	0.94	0.989	0.782	0.771	0.938	1.282	1.398	0.873	0.816	1.153	0.753	0.865	1.034	0.731	0.83	0.985	0.7729	1.031	0.87878	1.046	0.73526
P26447	Protein S100-A4 OS=Homo sapiens OX=9606 GN=S100A4	S100A4	11.728	0.893	0.805	0.563	1.598	1.239	1.255	0.905	1.147	0.806	0.722	0.685	1.592	1.355	0.662	0.968	1.674	0.788	0.951	1.814	1.242	0.874	0.773	1.251	1.217	0.947	1.265	0.837	1.232	0.822	1.159	1.181	0.34632	1.045	0.56216	0.885	0.5611
O76074	"cGMP-specific 3',5'-cyclic phosphodiesterase OS=Homo sapiens OX=9606 GN=PDE5A"	PDE5A	99.984	1.078	0.514	0.524								1.214	1.124	1.281								0.572	1.378	0.925	0.806							1.71	0.136083	1.305	0.38932	0.763	0.20228
P07237	Protein disulfide-isomerase OS=Homo sapiens OX=9606 GN=P4HB	P4HB	57.116	0.961	1.056	1.044	1.113	1.154	0.947	0.873	0.883	1.044	1.035	1.165	1.172	1.166	0.982	1.032	1.205	1.111	0.846	1.18	1.208	0.987	1.025	1.015	1.313	0.922	1.241	1.046	0.874	0.994	0.92	1.095	0.073962	1.022	0.71886	0.934	0.21382
Q13131	5'-AMP-activated protein kinase catalytic subunit alpha-1 OS=Homo sapiens OX=9606 GN=PRKAA1	PRKAA1	64.009
P01009	Alpha-1-antitrypsin OS=Homo sapiens OX=9606 GN=SERPINA1	SERPINA1	46.736	0.686	0.607	0.909	1.335	0.906	0.867	1.292	1.201	0.553	0.761	1.156	4.487	1.231	1.018	0.805	1.145	0.602	0.752	1.776	0.966	1.426	2.373	0.823	0.792	1.545	0.818	1.156	1.637	0.621	1.553	1.529	0.170019	1.398	0.0892	0.914	0.96838
Q15819	Ubiquitin-conjugating enzyme E2 variant 2 OS=Homo sapiens OX=9606 GN=UBE2V2	UBE2V2	16.363				1.01	0.784	0.976	0.984	1.923	1.11	0.939				0.779	0.803	0.963	0.734	1.468	2.822	1.747					0.953	1.116	0.95	1.138	1.603	1.178	1.206	0.63824	1.048	0.62268	0.869	0.8636
P69892	Hemoglobin subunit gamma-2 OS=Homo sapiens OX=9606 GN=HBG2	HBG2	16.126	0.938	0.847	0.946				1.012	1.753	0.871	0.773	0.676	0.714	3.549					0.967	1.177	0.813	1.093	0.905	1.069	1.224				0.904	0.785	0.78	1.29	0.72622	0.947	0.79392	0.734	0.6529
Q02818	Nucleobindin-1 OS=Homo sapiens OX=9606 GN=NUCB1	NUCB1	53.879	1.119	1.02	1.072	1.004	1.238	0.678	1.022	1.28	1.208	0.946	1.11	1.12	1.056	1.181	0.937	1.408	1.267	0.893	1.38	0.977	1.066	0.978	1.001	1.012	0.861	1.267	0.69	1.256	1.096	1.113	1.07	0.36366	0.977	0.77346	0.913	0.22654
Q5VWQ0	Lysine-specific demethylase 9 OS=Homo sapiens OX=9606 GN=RSBN1	RSBN1	90.071				0.153	0.163	0.155								0.747	0.698	0.617	0.708								0.184	0.204	0.152				4.411	4.2922e-07	1.146	0.2157	0.26	1.97458e-05
P08253	72 kDa type IV collagenase OS=Homo sapiens OX=9606 GN=MMP2	MMP2	73.881	1.015	1.015	1.097	1.239	0.97	0.924	0.832	0.938	0.958	0.805	1.4	1.761	1.207	1.029	0.713	0.83	1.067	1.186	1.013	0.786	1.004	0.806	0.944	0.999	0.925	0.998	0.941	0.762	0.924	0.941	1.122	0.37196	0.944	0.2839	0.841	0.149583
Q9NQ79	Cartilage acidic protein 1 OS=Homo sapiens OX=9606 GN=CRTAC1	CRTAC1	71.42	0.945	1.273	1.149	1.004	1.085	1.536	1.031	1.235	1.501	0.927	1.743	1.026	1.16	0.955	0.751	0.803	1.449	1.062	0.756	0.777	0.798	0.644	0.833	0.7	0.954	0.665	0.69	1.027	1.096	0.728	0.897	0.22964	0.696	0.00033818	0.776	0.048542
P12830	Cadherin-1 OS=Homo sapiens OX=9606 GN=CDH1	CDH1	97.455	1.262	1.266	1.175	1.294	1.052	1.068	0.874	1.124	0.993	0.814	1.435	2.077	1.222	1.186	0.956	1.189	1.08	1.091	0.804	0.749	1.135	0.877	1.024	1.046	1.073	1.316	1.107	0.724	0.865	0.996	1.079	0.65432	0.931	0.32542	0.862	0.26778
P07195	L-lactate dehydrogenase B chain OS=Homo sapiens OX=9606 GN=LDHB	LDHB	36.638	1.384	1.298	1.466	1.332	1.207	1.215	0.682	1.062	0.784	0.916	1.864	2.256	1.995	0.964	0.966	1.219	1.114	0.852	1.305	1.096	1.312	2.723	1.828	2.01	0.857	1.082	0.89	1.874	0.967	0.884	1.201	0.25646	1.272	0.24356	1.058	0.86436
A0A075B6K0	Immunoglobulin lambda variable 3-16 OS=Homo sapiens OX=9606 GN=IGLV3-16	IGLV3-16	12.466
P12814	Alpha-actinin-1 OS=Homo sapiens OX=9606 GN=ACTN1	ACTN1	103.06	0.764	0.64	0.612								0.657	0.904	0.713								1.256	1.198	1.351	3.244							1.128	0.37946	2.622	0.028043	2.325	0.047937
P52701	DNA mismatch repair protein Msh6 OS=Homo sapiens OX=9606 GN=MSH6	MSH6	152.78							1.196	1.203	0.821	0.864								1.211	0.943	1.034								1.194	1.246	1.3	1.041	0.7265	1.221	0.141595	1.173	0.099701
P07307	Asialoglycoprotein receptor 2 OS=Homo sapiens OX=9606 GN=ASGR2	ASGR2	35.092							1.171	0.983	0.988	0.859								1.265	0.814	0.939								0.808	0.909	1.375	1.006	0.96906	1.03	0.95518	1.025	0.9475
Q86SQ4	Adhesion G-protein coupled receptor G6 OS=Homo sapiens OX=9606 GN=ADGRG6	ADGRG6	136.69	0.926	1.224	0.961								0.727	1.088	1.069								1.064	0.905	0.982	0.989							0.927	0.62146	0.95	0.60916	1.025	0.75102
P0DOY3	Immunoglobulin lambda constant 3 OS=Homo sapiens OX=9606 GN=IGLC3	IGLC3	11.265	0.687	1.186	0.986	1.428	0.77	0.859	0.891	0.779	1.085	0.78	1.154	1.857	0.635	0.855	1.02	1.076	1.222	1.236	1.637	1.001	0.684	0.526	1.62	1.057	1.098	0.85	0.57	1.009	0.977	0.918	1.237	0.12094	0.985	0.75372	0.796	0.115284
P60709	"Actin, cytoplasmic 1 OS=Homo sapiens OX=9606 GN=ACTB"	ACTB	41.736	0.804	0.859	0.807	1.673	1.96	1.068	0.838	0.741	0.654	1.149	0.885	1.314	0.976	0.82	0.87	1.626	0.96	0.816	1.745	2.508	1.337	0.989	1.357	2.493	0.807	0.832	0.759	0.851	0.701	0.962	1.186	0.35102	1.051	0.82952	0.886	0.48144
P24593	Insulin-like growth factor-binding protein 5 OS=Homo sapiens OX=9606 GN=IGFBP5	IGFBP5	30.57	0.955	1.061	0.989	0.911	0.811	0.761	0.938	0.923	1.046	1.203	0.986	0.816	0.944	1.013	0.917	0.937	0.925	0.945	1.066	0.991	1.205	1.039	1.041	0.966	0.891	0.738	0.822	0.955	1.096	0.928	0.994	0.9909	1.009	0.90514	1.015	0.8762
P23526	Adenosylhomocysteinase OS=Homo sapiens OX=9606 GN=AHCY	AHCY	47.716	1.029	0.805	0.719								0.801	1.666	1.642								1.166	1.255	1.034	1.245							1.609	0.175197	1.381	0.023759	0.858	0.71554
A0A075B6I4	Immunoglobulin lambda variable 10-54 OS=Homo sapiens OX=9606 GN=IGLV10-54	IGLV10-54	12.395				1.394	0.928	0.79								0.917	0.952	1.501	1.647								0.797	1.285	0.852				1.209	0.45464	0.943	0.82676	0.78	0.32646
Q96EV2	RNA-binding protein 33 OS=Homo sapiens OX=9606 GN=RBM33	RBM33	129.98							0.924	0.904	1.075	0.919								0.864	0.934	1.037								0.929	0.964	0.801	0.989	0.8685	0.94	0.39406	0.95	0.54352
P02730	Band 3 anion transport protein OS=Homo sapiens OX=9606 GN=SLC4A1	SLC4A1	101.79	0.956	0.713	0.438	0.431	1.457	1.293	0.601	1.303	0.951	0.629	0.582	1.543	0.804	0.407	0.6	0.734	0.49	0.801	1.023	1.193	1.09	0.424	0.567	1.154	1.509	2.344	1.366	1.6	1.175	1.462	0.932	0.75546	1.447	0.110616	1.552	0.057001
Q6ZUS5	Coiled-coil domain-containing protein 121 OS=Homo sapiens OX=9606 GN=CCDC121	CCDC121	33.06	1.168	1.013	1.102	0.744	0.878	0.9	1.002	0.953	0.85	0.894	1.014	1.123	1.13	0.91	0.938	0.917	0.955	1.036	0.974	0.901	0.972	1.06	1.03	0.944	1.081	0.991	1.019	0.969	0.957	0.976	1.041	0.3704	1.052	0.21726	1.01	0.68394
Q8NCA9	Zinc finger protein 784 OS=Homo sapiens OX=9606 GN=ZNF784	ZNF784	34.237				0.657	0.962	0.727								0.848	0.941	1.285	1.393								0.93	1.92	0.918				1.428	0.096844	1.606	0.190383	1.125	0.77306
Q76LX8	A disintegrin and metalloproteinase with thrombospondin motifs 13 OS=Homo sapiens OX=9606 GN=ADAMTS13	ADAMTS13	153.6	1.138	1.012	1.115	1.152	1.1	1.012	1.086	1.404	1.283	1.075	1.207	1.063	1.172	1.119	0.867	0.997	1.315	1.374	1.165	0.976	0.862	0.807	0.953	0.906	0.92	0.941	0.809	0.798	0.887	0.956	0.989	0.79088	0.777	2.6138e-06	0.785	0.000163754
Q96IY4	Carboxypeptidase B2 OS=Homo sapiens OX=9606 GN=CPB2	CPB2	48.424	0.959	0.998	1.058	0.855	0.943	1.035	0.974	0.931	1.002	0.928	1.185	0.942	0.991	1.067	0.922	0.99	1.029	1.047	0.943	0.919	1.034	1.142	1.01	0.956	0.95	0.892	1.031	1.055	0.95	1.039	1.036	0.29208	1.039	0.21914	1.002	0.92802
P61366	Osteocrin OS=Homo sapiens OX=9606 GN=OSTN	OSTN	14.722
P25774	Cathepsin S OS=Homo sapiens OX=9606 GN=CTSS	CTSS	37.495	0.914	0.809	1.096	1.207	1.277	0.97	1.052	1.066	0.769	0.988	0.928	1.146	1.011	1.406	0.965	1.029	1.473	1.017	1.074	0.946	1.046	0.927	0.741	0.85	1.271	1.031	1.297	0.961	0.984	0.968	1.083	0.28408	0.993	0.91132	0.916	0.2477
P41222	Prostaglandin-H2 D-isomerase OS=Homo sapiens OX=9606 GN=PTGDS	PTGDS	21.029	1.015	1.036	1.292	1.402	1.157	1.048	1.038	1.175	0.982	0.968	1.082	1.322	0.935	1.138	0.937	0.928	1.013	0.922	1.262	0.978	1.054	0.754	1.106	0.652	1.119	1.132	1.137	0.828	0.996	1.077	0.946	0.33904	0.887	0.095559	0.937	0.34332
P15924	Desmoplakin OS=Homo sapiens OX=9606 GN=DSP	DSP	331.77	0.92	0.927	1.325	0.807	0.937	0.838	1.045	1.373	1.047	1.24	1.165	1.2	1.309	0.809	1.017	0.924	0.907	0.98	1.039	1.037	1.227	1.05	1.165	8.076	0.858	1.617	0.761	0.881	0.959	0.905	0.993	0.99884	1.673	0.39792	1.685	0.39336
Q8WVV4	Protein POF1B OS=Homo sapiens OX=9606 GN=POF1B	POF1B	68.064							0.548	0.519	0.953	1.088								1.724	0.726	1.01								0.738	1.136	0.763	1.484	0.26742	1.131	0.56196	0.762	0.47392
P68366	Tubulin alpha-4A chain OS=Homo sapiens OX=9606 GN=TUBA4A	TUBA4A	49.924	1.045	0.82	0.862	2.449	4.63	3.819					0.874	1.138	1.112	1.328	3.732	2.525	5.024				1.139	1.093	0.863	1.79	2.325	1.575	1.068				0.99	0.94498	0.62	0.39128	0.626	0.29136
O60911	Cathepsin L2 OS=Homo sapiens OX=9606 GN=CTSV	CTSV	37.329	1.019	1.034	0.92								0.729	0.622	0.839								0.963	0.891	1.023	0.803							0.737	0.029401	0.928	0.31534	1.26	0.056815
Q6KB66	"Keratin, type II cytoskeletal 80 OS=Homo sapiens OX=9606 GN=KRT80"	KRT80	50.525	0.933	1.104	1.32								1.019	0.982	1.042								0.988	0.751	0.891	3.437							0.906	0.43326	1.355	0.81636	1.495	0.62106
Q8NHY3	GAS2-like protein 2 OS=Homo sapiens OX=9606 GN=GAS2L2	GAS2L2	96.519				1.048	0.981	0.999								1.04	1.085	0.974	1.015								0.922	1.04	0.986				1.019	0.58258	0.974	0.52846	0.955	0.29692
P04114	Apolipoprotein B-100 OS=Homo sapiens OX=9606 GN=APOB	APOB	515.6	0.949	1.073	0.881	0.949	1.081	1.142	0.773	0.945	1.147	1.184	0.931	0.938	0.998	1.074	0.947	1.078	1.031	0.991	0.96	1.026	0.909	0.946	0.97	1.044	0.974	0.903	1.342	0.895	1.045	0.989	0.985	0.86454	0.989	0.87348	1.004	0.9784
Q16853	Membrane primary amine oxidase OS=Homo sapiens OX=9606 GN=AOC3	AOC3	84.621	0.965	0.975	0.767	1.662	1.49	1.342	1.176	1.178	1.154	1.222	0.962	1.587	0.912	1.289	1.03	1.201	1.158	1.286	1.384	1.292	1.22	1.172	0.9	0.877	1.516	0.899	0.897	1.226	1.107	1.133	1.014	0.79692	0.918	0.39732	0.905	0.21128
Q68DC2	Ankyrin repeat and SAM domain-containing protein 6 OS=Homo sapiens OX=9606 GN=ANKS6	ANKS6	92.218
P08567	Pleckstrin OS=Homo sapiens OX=9606 GN=PLEK	PLEK	40.124	0.7	0.652	0.72	1.677	1.326	1.055					0.726	0.773	0.792	1.283	0.976	1.158	1.158				1.505	1.198	1.257	2.094	0.933	1.19	1.059				0.96	0.99298	1.291	0.13972	1.345	0.050056
Q2M1P5	Kinesin-like protein KIF7 OS=Homo sapiens OX=9606 GN=KIF7	KIF7	150.59	0.998	0.896	0.913	0.931	1.087	1.024	0.926	0.997	1.067	1.011	1.017	0.768	1.124	0.955	0.963	0.958	1.069	1.121	0.962	0.988	0.997	1.183	1.126	1.154	0.973	1.223	1.053	1.125	0.991	0.96	1.008	0.9134	1.095	0.02046	1.087	0.072195
Q9UBC0	Hepatocyte nuclear factor 6 OS=Homo sapiens OX=9606 GN=ONECUT1	ONECUT1	51.023							0.551	0.781	0.907	1.247								1.022	0.633	1.035								0.844	1.108	0.827	1.029	0.85578	1.063	0.67988	1.033	0.81022
P06576	"ATP synthase subunit beta, mitochondrial OS=Homo sapiens OX=9606 GN=ATP5F1B"	ATP5F1B	56.559
Q9HDC9	Adipocyte plasma membrane-associated protein OS=Homo sapiens OX=9606 GN=APMAP	APMAP	46.48	0.958	1.052	1.126	0.866	0.796	0.879	0.811	0.92	1.234	1.039	1.254	0.908	1.104	1.018	0.782	0.969	0.988	1.429	1.002	0.939	0.979	0.956	0.831	0.901	0.96	1.164	0.894	0.969	1.153	1.404	1.074	0.35136	1.055	0.45602	0.982	0.82908
P08758	Annexin A5 OS=Homo sapiens OX=9606 GN=ANXA5	ANXA5	35.936				1.139	2.195	1.24								0.904	1.224	1.191	1.366								1.083	2.393	0.934				0.768	0.30444	0.964	0.82882	1.255	0.60202
Q8N1H7	Protein SIX6OS1 OS=Homo sapiens OX=9606 GN=SIX6OS1	SIX6OS1	68.165
Q6UVK1	Chondroitin sulfate proteoglycan 4 OS=Homo sapiens OX=9606 GN=CSPG4	CSPG4	250.53
P20742	Pregnancy zone protein OS=Homo sapiens OX=9606 GN=PZP	PZP	163.86	0.611	1.079	0.591	0.979	0.514	0.877	1.02	0.596	0.501	0.809	0.272	0.453	0.566	0.855	4.83	0.821	1.812	0.839	0.678	1.589	0.522	0.581	0.427	0.335	0.741	0.911	0.919	2.273	0.58	0.71	1.678	0.4321	1.056	0.78764	0.629	0.38082
Q10471	Polypeptide N-acetylgalactosaminyltransferase 2 OS=Homo sapiens OX=9606 GN=GALNT2	GALNT2	64.732				1.3	0.934	0.948								1.303	0.828	1.047	1.412								1.175	1.073	1.018				1.082	0.69502	1.026	0.76938	0.949	0.82754
Q00722	"1-phosphatidylinositol 4,5-bisphosphate phosphodiesterase beta-2 OS=Homo sapiens OX=9606 GN=PLCB2"	PLCB2	134.02							0.93	1.403	0.995	1.034								1.179	1.332	1.211								1.084	1.366	1.411	1.138	0.26486	1.18	0.23722	1.037	0.74752
P31431	Syndecan-4 OS=Homo sapiens OX=9606 GN=SDC4	SDC4	21.641	0.718	0.648	2.348								2.69	2.091	1.575								0.978	0.799	0.962	1.065							1.711	0.18888	0.768	0.8574	0.449	0.0032038
P01042	Kininogen-1 OS=Homo sapiens OX=9606 GN=KNG1	KNG1	71.957	1.019	0.979	0.891	0.921	0.84	0.965	0.983	1.051	1.054	1.078	0.938	0.836	0.954	1.028	1.065	0.927	0.983	0.996	0.933	0.852	0.952	0.942	0.984	0.927	0.999	0.981	1.014	0.936	0.97	0.984	0.972	0.43852	0.991	0.79966	1.019	0.44084
Q9NP72	Ras-related protein Rab-18 OS=Homo sapiens OX=9606 GN=RAB18	RAB18	22.977
Q8N436	Inactive carboxypeptidase-like protein X2 OS=Homo sapiens OX=9606 GN=CPXM2	CPXM2	85.869	0.919	1.139	0.947								1.054	1.148	0.963								1.283	1.519	1.052	1.058							1.053	0.55658	1.226	0.157279	1.164	0.26014
O15031	Plexin-B2 OS=Homo sapiens OX=9606 GN=PLXNB2	PLXNB2	205.12	3.106	1.52	1.307								1.605	3.983	3.388								1.203	1.837	2.96	1.61							1.513	0.34012	0.962	0.95664	0.636	0.23414
Q8WZ42	Titin OS=Homo sapiens OX=9606 GN=TTN	TTN	3816				0.88	1.365	0.83								1.031	0.728	0.679	1.136								0.592	0.958	0.944				0.872	0.52672	0.811	0.40484	0.93	0.73494
Q9NY97	"N-acetyllactosaminide beta-1,3-N-acetylglucosaminyltransferase 2 OS=Homo sapiens OX=9606 GN=B3GNT2"	B3GNT2	46.021							1.078	1.135	0.958	0.936								1.145	1.132	1.089								1.084	0.98	1.204	1.093	0.16398	1.061	0.46242	0.971	0.62066
Q15404	Ras suppressor protein 1 OS=Homo sapiens OX=9606 GN=RSU1	RSU1	31.54	0.932	1.26	1.1								1.415	1.676	1.333								1.566	1.526	1.854	3.12							1.344	0.054696	1.838	0.04154	1.367	0.24006
Q96C19	EF-hand domain-containing protein D2 OS=Homo sapiens OX=9606 GN=EFHD2	EFHD2	26.697				0.927	0.711	0.903								0.755	1.071	0.93	0.887								1.067	1.355	0.727				1.075	0.5456	1.239	0.3969	1.153	0.52844
P31944	Caspase-14 OS=Homo sapiens OX=9606 GN=CASP14	CASP14	27.679
P01860	Immunoglobulin heavy constant gamma 3 OS=Homo sapiens OX=9606 GN=IGHG3	IGHG3	41.287	1.361	1.057	1.346	1.179	0.816	0.686	0.79	0.609	0.856	1.544	1.007	2.521	0.806	1.099	1.104	0.994	0.868	1.088	1.156	1.065	1.472	0.894	1.144	1.259	1.204	1.052	0.999	0.766	1.734	1.266	1.143	0.38	1.151	0.2172	1.007	0.78546
Q96PY6	Serine/threonine-protein kinase Nek1 OS=Homo sapiens OX=9606 GN=NEK1	NEK1	142.83
P09172	Dopamine beta-hydroxylase OS=Homo sapiens OX=9606 GN=DBH	DBH	69.064	1.142	1.087	0.773	1.134	1.224	0.588	1.044	0.936	0.968	1.218	1.333	1.886	1.017	1.022	0.807	1.276	1.194	0.873	1.65	1.035	0.975	0.882	1.43	0.838	1.102	0.792	0.87	1.062	1.03	0.724	1.196	0.152299	0.96	0.69838	0.803	0.067258
P06753	Tropomyosin alpha-3 chain OS=Homo sapiens OX=9606 GN=TPM3	TPM3	32.95	0.846	0.815	0.97								0.859	1.156	1.194								1.825	0.898	1.275	5.4							1.22	0.179342	2.679	0.155363	2.196	0.29318
Q8WWA0	Intelectin-1 OS=Homo sapiens OX=9606 GN=ITLN1	ITLN1	34.961							1.247	1.717	1.208	1.851								0.893	1.31	1.651								1.167	1.604	1.858	0.853	0.42408	1.025	0.89502	1.201	0.43406
Q8N149	Leukocyte immunoglobulin-like receptor subfamily A member 2 OS=Homo sapiens OX=9606 GN=LILRA2	LILRA2	52.991
Q92496	Complement factor H-related protein 4 OS=Homo sapiens OX=9606 GN=CFHR4	CFHR4	65.35	0.947	1.032	1.566	0.587	0.981	0.889	1.161	1.685	0.88	1.04	1.036	0.471	0.778	0.71	1.004	1.423	0.98	1.032	0.956	1.351	1.301	0.795	0.872	1.077	0.723	0.956	0.77	1.059	0.884	1.516	0.905	0.4682	0.924	0.5974	1.022	0.76748
P02810	Salivary acidic proline-rich phosphoprotein 1/2 OS=Homo sapiens OX=9606 GN=PRH1	PRH1	17.016	0.525	0.461	0.46	0.663	0.659	0.732					0.455	0.598	0.5	0.854	0.88	0.742	0.743				0.57	0.518	0.51	0.651	0.743	5.877	0.917				1.169	0.29038	2.397	0.25722	2.051	0.44348
Q3B7T1	Erythroid differentiation-related factor 1 OS=Homo sapiens OX=9606 GN=EDRF1	EDRF1	138.53	1.054	1.098	1.185								1.107	1.012	1.012								1.158	1.024	0.966	1.016							0.938	0.23594	0.936	0.2663	0.997	0.94288
Q15485	Ficolin-2 OS=Homo sapiens OX=9606 GN=FCN2	FCN2	34.001	0.642	0.724	2.403	0.915	2.168	1.738	1.049	0.383	0.638	0.733	2.148	0.811	1.256	1.489	0.621	0.707	1.399	1.707	0.478	1.129	1.005	0.719	0.476	0.506	0.553	0.528	0.494	0.474	0.385	0.405	1.031	0.70446	0.487	0.014219	0.472	0.00104327
Q99708	DNA endonuclease RBBP8 OS=Homo sapiens OX=9606 GN=RBBP8	RBBP8	101.94
P04264	"Keratin, type II cytoskeletal 1 OS=Homo sapiens OX=9606 GN=KRT1"	KRT1	66.038	0.812	0.989	1.401	0.776	1.037	0.833	0.871	1.718	0.931	1.018	1.071	0.954	1.016	0.71	0.765	0.824	1.27	1.079	0.917	0.839	0.898	0.831	0.928	1.601	0.823	1.08	0.785	0.781	0.998	0.79	0.909	0.43398	0.916	0.45506	1.007	0.97548
Q6Q788	Apolipoprotein A-V OS=Homo sapiens OX=9606 GN=APOA5	APOA5	41.212
P24592	Insulin-like growth factor-binding protein 6 OS=Homo sapiens OX=9606 GN=IGFBP6	IGFBP6	25.322	1.069	0.955	1.154	1.188	1.164	1.28	1.225	1.193	1.318	1.16	0.897	1.037	1.042	0.991	1.13	1.006	1.116	1.09	1.406	1.11	0.873	0.717	1.049	0.753	0.975	1.173	0.958	1.028	1.152	1.144	0.925	0.101162	0.839	0.0078405	0.907	0.133223
P12429	Annexin A3 OS=Homo sapiens OX=9606 GN=ANXA3	ANXA3	36.375
Q9BY64	UDP-glucuronosyltransferase 2B28 OS=Homo sapiens OX=9606 GN=UGT2B28	UGT2B28	60.906
Q14520	Hyaluronan-binding protein 2 OS=Homo sapiens OX=9606 GN=HABP2	HABP2	62.671	1.053	1.032	1.09	1.032	1.063	0.869	0.946	0.983	1.064	1.064	1.053	0.817	0.961	0.999	1.023	0.971	1.007	1.017	1.014	1.029	1.096	1.014	0.972	0.903	0.983	0.978	0.948	1.039	1.115	1.082	0.97	0.34752	0.994	0.83616	1.024	0.45268
Q92820	Gamma-glutamyl hydrolase OS=Homo sapiens OX=9606 GN=GGH	GGH	35.964	1.13	0.883	1.232	1.52	0.99	1.078	0.943	1.372	0.803	0.902	0.949	0.947	1.121	1	1.025	0.994	1.017	0.926	0.965	1.005	1.181	0.916	0.728	0.856	1.095	1.003	0.924	0.911	1.112	0.881	0.917	0.32784	0.885	0.174941	0.966	0.3969
Q9UKX2	Myosin-2 OS=Homo sapiens OX=9606 GN=MYH2	MYH2	223.04
P07686	Beta-hexosaminidase subunit beta OS=Homo sapiens OX=9606 GN=HEXB	HEXB	63.111
P35590	Tyrosine-protein kinase receptor Tie-1 OS=Homo sapiens OX=9606 GN=TIE1	TIE1	125.09				0.996	1.075	0.919								1.113	0.86	0.982	1.114								0.877	0.941	0.919				1.021	0.84534	0.915	0.156157	0.897	0.22548
P08238	Heat shock protein HSP 90-beta OS=Homo sapiens OX=9606 GN=HSP90AB1	HSP90AB1	83.263
Q01469	Fatty acid-binding protein 5 OS=Homo sapiens OX=9606 GN=FABP5	FABP5	15.164
P0DP04	Immunoglobulin heavy variable 3-43D OS=Homo sapiens OX=9606 GN=IGHV3-43D	IGHV3-43D	13.017							0.682	0.9	1.128	0.982								1.158	0.975	0.998								0.934	1.142	1.202	1.131	0.35408	1.184	0.25992	1.047	0.67072
P13797	Plastin-3 OS=Homo sapiens OX=9606 GN=PLS3	PLS3	70.81							0.89	1.023	0.711	1.19								0.59	2.027	2.959								2.97	1.405	1.085	1.949	0.3066	1.909	0.101538	0.979	0.89294
Q4G0P3	Hydrocephalus-inducing protein homolog OS=Homo sapiens OX=9606 GN=HYDIN	HYDIN	575.89				0.998	0.817	1.06								1.231	1.138	0.954	0.86								0.93	2.893	1.228				1.091	0.50752	1.757	0.2712	1.61	0.282
P63267	"Actin, gamma-enteric smooth muscle OS=Homo sapiens OX=9606 GN=ACTG2"	ACTG2	41.876	4.256	2.138	5.069	0.403	1.314	1.887	0.92	0.78	0.768	1.172	2.974	1.247	3.94	0.367	1.871	0.9	1.084	0.849	1.396	2.048	0.865	3.966	0.894	5.011	0.719	0.781	0.633	0.939	0.936	0.989	0.891	0.94628	0.841	0.59404	0.943	0.61394
Q86W92	Liprin-beta-1 OS=Homo sapiens OX=9606 GN=PPFIBP1	PPFIBP1	114.02	1.328	0.787	0.288								0.434	2.042	0.206								2.794	1.908	0.656	0.863							1.116	0.84718	1.942	0.27198	1.74	0.27754
Q9ULV0	Unconventional myosin-Vb OS=Homo sapiens OX=9606 GN=MYO5B	MYO5B	213.67	0.864	0.84	0.89	1.029	1.278	0.956					0.955	0.764	0.753	1.132	0.82	0.902	1.206				0.603	0.454	0.886	0.764	0.82	0.787	1.1				0.956	0.61624	0.792	0.076624	0.829	0.134825
P31930	"Cytochrome b-c1 complex subunit 1, mitochondrial OS=Homo sapiens OX=9606 GN=UQCRC1"	UQCRC1	52.645
P02775	Platelet basic protein OS=Homo sapiens OX=9606 GN=PPBP	PPBP	13.894	0.497	0.843	2.571	0.726	0.561	0.368	0.672	0.925	0.709	0.456	2.168	0.704	1.924	2.115	0.435	0.834	2.536	2.586	0.91	0.663	0.761	0.642	0.807	1.112	0.605	0.543	0.372	0.263	0.367	0.31	1.786	0.050699	0.694	0.196236	0.389	0.0033243
P30041	Peroxiredoxin-6 OS=Homo sapiens OX=9606 GN=PRDX6	PRDX6	25.035	0.97	1.107	0.94	1.441	1.186	1.292	0.85	1.507	0.792	0.72	1.058	1.189	1.522	0.736	0.868	1.962	0.851	0.943	1.929	1.189	1.145	0.856	1.34	1.457	0.977	1.522	0.874	0.943	0.818	1.253	1.133	0.46712	1.035	0.72362	0.913	0.64644
Q96GK7	Fumarylacetoacetate hydrolase domain-containing protein 2A OS=Homo sapiens OX=9606 GN=FAHD2A	FAHD2A	34.596	0.838	0.972	0.864								0.816	0.563	1.284								1.469	1.789	0.736	1.191							0.996	0.82032	1.454	0.21392	1.46	0.25776
P63104	14-3-3 protein zeta/delta OS=Homo sapiens OX=9606 GN=YWHAZ	YWHAZ	27.745	0.843	0.95	0.872	1.698	2.486	2.371	1.326	1.349	1.168	1.712	1.043	1.783	1.18	2.18	1.98	1.604	2.46	1.041	2.803	2.58	1.872	1.65	2.465	4.827	1.48	1.363	1.576	1.281	1.088	1.025	1.263	0.171838	1.261	0.32694	0.999	0.7815
Q9NPG3	Ubinuclein-1 OS=Homo sapiens OX=9606 GN=UBN1	UBN1	121.52
Q9UQR0	Sex comb on midleg-like protein 2 OS=Homo sapiens OX=9606 GN=SCML2	SCML2	77.256
Q8N1N4	"Keratin, type II cytoskeletal 78 OS=Homo sapiens OX=9606 GN=KRT78"	KRT78	56.865				0.825	0.846	0.81	0.836	1.279	0.848	0.984				0.89	0.916	0.802	0.993	1.086	0.882	0.992					1.025	3.497	1.025	0.714	1.064	0.842	1.021	0.69924	1.482	0.36056	1.452	0.4068
Q9BYE9	Cadherin-related family member 2 OS=Homo sapiens OX=9606 GN=CDHR2	CDHR2	141.54	1.284	1.079	1.153								1.2	4.01	1.16								1.185	1.135	1.3	1.074							1.812	0.41708	1.001	0.9833	0.553	0.4173
Q96L73	"Histone-lysine N-methyltransferase, H3 lysine-36 and H4 lysine-20 specific OS=Homo sapiens OX=9606 GN=NSD1"	NSD1	296.65
P02649	Apolipoprotein E OS=Homo sapiens OX=9606 GN=APOE	APOE	36.154	0.981	1.148	0.998	0.828	1.037	1.001	0.592	0.646	0.894	0.956	1.038	1.109	0.903	1.089	0.817	0.938	1.408	1.514	0.766	0.984	0.935	0.646	0.959	0.813	0.983	1.594	1.012	0.771	1.128	0.878	1.164	0.13898	1.07	0.56798	0.92	0.39564
Q96KN2	Beta-Ala-His dipeptidase OS=Homo sapiens OX=9606 GN=CNDP1	CNDP1	56.705	1.033	1.293	1.29	0.793	1.191	0.991	0.604	0.709	1.196	0.948	1.615	0.613	1.345	0.845	0.831	0.955	1.453	0.976	0.605	0.979	0.723	0.852	0.913	0.705	0.799	1.041	0.728	0.668	1.375	0.947	1.017	0.97478	0.871	0.23766	0.857	0.32596
Q99798	"Aconitate hydratase, mitochondrial OS=Homo sapiens OX=9606 GN=ACO2"	ACO2	85.424				2.333	7.173	6.545								3.195	7.416	2.81	9.571								3.632	2.377	2.619				1.074	0.92106	0.538	0.24088	0.5	0.186322
P19338	Nucleolin OS=Homo sapiens OX=9606 GN=NCL	NCL	76.613
P20618	Proteasome subunit beta type-1 OS=Homo sapiens OX=9606 GN=PSMB1	PSMB1	26.489	1.316	1.041	0.858	0.981	0.919	1.07					0.975	1.973	1.283	1.139	0.938	1.029	0.991				1.098	1.315	1.047	1.003	0.926	1.198	0.94				1.154	0.33958	1.043	0.57256	0.904	0.50222
P14550	Alcohol dehydrogenase [NADP(+)] OS=Homo sapiens OX=9606 GN=AKR1A1	AKR1A1	36.573	1.827	0.511	1.666								0.958	3.806	2.671								2.155	2	0.913	2.627							1.857	0.3531	1.441	0.36616	0.776	0.70878
Q6P179	Endoplasmic reticulum aminopeptidase 2 OS=Homo sapiens OX=9606 GN=ERAP2	ERAP2	110.46
P02745	Complement C1q subcomponent subunit A OS=Homo sapiens OX=9606 GN=C1QA	C1QA	26.016	0.923	0.834	1.078	1.472	1.118	1.16	0.968	0.935	0.908	1.102	0.94	1.388	0.893	0.896	0.869	0.886	0.927	1.048	0.893	1.042	0.841	0.657	0.896	0.725	0.872	0.925	0.713	0.922	1.062	0.889	0.932	0.33422	0.81	0.0076411	0.869	0.043705
P57105	Synaptojanin-2-binding protein OS=Homo sapiens OX=9606 GN=SYNJ2BP	SYNJ2BP	15.928	0.912	1.012	0.849								0.855	0.98	1.016								0.915	0.954	0.893	1.001							1.028	0.72502	1.018	0.72584	0.99	0.88084
P48735	"Isocitrate dehydrogenase [NADP], mitochondrial OS=Homo sapiens OX=9606 GN=IDH2"	IDH2	50.909				1.382	4.659	4.791								2.247	3.889	2.176	4.9								1.596	2.138	1.672				0.915	0.98292	0.499	0.25122	0.546	0.078545
P24043	Laminin subunit alpha-2 OS=Homo sapiens OX=9606 GN=LAMA2	LAMA2	343.9	0.82	0.859	0.862				0.976	0.992	1.275	1.104	1.167	2.331	0.957					1.074	1.074	0.949	0.863	0.779	0.992	1.107				1.024	1.077	0.83	1.279	0.184676	0.969	0.72062	0.757	0.169235
P02671	Fibrinogen alpha chain OS=Homo sapiens OX=9606 GN=FGA	FGA	94.972	1.296	0.682	0.418	0.614	1.096	0.481	0.776	0.759	0.791	0.876	0.502	1.667	0.435	0.475	0.842	0.761	0.416	0.612	1.641	2.286	2.181	1.544	0.651	0.883	1.808	1.065	1.033	2.411	1.311	0.897	1.237	0.73554	1.77	0.0058566	1.43	0.068759
P23297	Protein S100-A1 OS=Homo sapiens OX=9606 GN=S100A1	S100A1	10.546				2.244	7.01	9.11								3.478	8	1.416	9.325								1.914	8.23	2.029				0.907	0.7875	0.663	0.47952	0.73	0.64178
P09972	Fructose-bisphosphate aldolase C OS=Homo sapiens OX=9606 GN=ALDOC	ALDOC	39.455	1.177	1.099	0.929				0.844	0.862	1.015	1.179	0.843	1.217	1.102					1.147	1.02	0.999	1.4	1.126	0.984	1.122				0.92	0.998	0.832	1.039	0.6065	1.039	0.68698	1	0.94686
P30447	"HLA class I histocompatibility antigen, A-23 alpha chain OS=Homo sapiens OX=9606 GN=HLA-A"	HLA-A	40.732				2.107	0.516	2.054								0.522	0.62	1.854	0.665								1.82	1.897	0.934				0.587	0.37942	0.994	0.82484	1.694	0.172816
O60296	Trafficking kinesin-binding protein 2 OS=Homo sapiens OX=9606 GN=TRAK2	TRAK2	101.42							1.032	0.961	0.865	0.934								1.149	0.897	0.926								0.887	0.936	0.908	1.045	0.63174	0.96	0.4292	0.919	0.37766
Q9P2K8	eIF-2-alpha kinase GCN2 OS=Homo sapiens OX=9606 GN=EIF2AK4	EIF2AK4	186.91				1.005	1.242	1.111								1.297	0.957	1.077	1.321								0.971	1.196	1.033				1.039	0.76438	0.953	0.60798	0.917	0.47304
P20062	Transcobalamin-2 OS=Homo sapiens OX=9606 GN=TCN2	TCN2	47.534
Q8N142	Adenylosuccinate synthetase isozyme 1 OS=Homo sapiens OX=9606 GN=ADSSL1	ADSSL1	50.208
P37837	Transaldolase OS=Homo sapiens OX=9606 GN=TALDO1	TALDO1	37.54	0.814	0.673	0.945	1.023	0.751	0.926	0.946	1.335	0.8	1.016	1.085	1.555	1.143	1.188	0.808	1.226	0.79	1.065	1.553	1.239	0.999	0.946	0.992	1.186	0.901	0.928	0.631	1.023	0.995	1.035	1.263	0.026659	1.044	0.54532	0.827	0.059239
Q4LDE5	"Sushi, von Willebrand factor type A, EGF and pentraxin domain-containing protein 1 OS=Homo sapiens OX=9606 GN=SVEP1"	SVEP1	390.17	1.242	1.157	1.153	1.13	1.103	0.945	0.913	1.06	0.997	0.912	1.367	2.707	1.143	1.117	0.869	0.908	0.852	1.043	1.374	1.014	1.065	1.08	1.148	0.989	1.194	0.978	1.03	1.155	1.051	1.039	1.168	0.40238	1.011	0.7278	0.866	0.46048
P25789	Proteasome subunit alpha type-4 OS=Homo sapiens OX=9606 GN=PSMA4	PSMA4	29.483	1.141	0.794	0.939				0.561	1.121	0.883	0.673	1.122	3.478	1.821					1.128	1.896	1.38	1.37	1.154	1.114	1.415				1.071	0.953	0.986	2.066	0.0050985	1.319	0.023616	0.638	0.086298
P35908	"Keratin, type II cytoskeletal 2 epidermal OS=Homo sapiens OX=9606 GN=KRT2"	KRT2	65.432	1.227	0.938	1.429	0.922	1.141	0.756	0.838	1.737	0.932	0.938	0.98	1.243	0.998	0.782	0.714	0.898	1.488	1.089	1.201	0.872	0.957	0.809	1.026	1.104	0.849	1.315	0.828	0.734	0.972	0.826	0.945	0.66422	0.868	0.21988	0.918	0.4003
P06744	Glucose-6-phosphate isomerase OS=Homo sapiens OX=9606 GN=GPI	GPI	63.146
P25788	Proteasome subunit alpha type-3 OS=Homo sapiens OX=9606 GN=PSMA3	PSMA3	28.433							0.704	0.842	0.909	0.76								1.108	1.353	1.184								0.936	0.923	0.979	1.512	0.0040612	1.177	0.057499	0.779	0.0157815
P27487	Dipeptidyl peptidase 4 OS=Homo sapiens OX=9606 GN=DPP4	DPP4	88.278	1.057	1.103	1.062	1.168	1.11	0.928	1.024	0.938	0.936	1.107	1.137	1.709	1.022	1.165	0.919	0.929	1.016	1.198	1.146	0.936	1.064	0.769	1.008	0.926	0.83	1.133	0.9	1.033	0.958	0.894	1.071	0.40294	0.912	0.050084	0.851	0.042981
P14625	Endoplasmin OS=Homo sapiens OX=9606 GN=HSP90B1	HSP90B1	92.468	0.957	0.962	1.115	1.323	1.191	1.095	0.997	0.884	0.969	0.897	1.236	1.755	1.057	1.063	1.002	1.42	0.956	0.991	1.09	1.021	0.946	1.18	0.949	1.105	0.936	1.033	1.001	1.022	0.94	1.084	1.116	0.193198	0.981	0.77452	0.88	0.113576
Q96JS3	PiggyBac transposable element-derived protein 1 OS=Homo sapiens OX=9606 GN=PGBD1	PGBD1	92.514	1.122	1.065	1.341								1.25	2.301	1.083								1.345	1.738	1.22	1.255							1.313	0.41052	1.182	0.20808	0.9	0.79202
Q9H6E5	Speckle targeted PIP5K1A-regulated poly(A) polymerase OS=Homo sapiens OX=9606 GN=TUT1	TUT1	93.846
Q93073	Selenocysteine insertion sequence-binding protein 2-like OS=Homo sapiens OX=9606 GN=SECISBP2L	SECISBP2L	121.77
Q9BY89	Uncharacterized protein KIAA1671 OS=Homo sapiens OX=9606 GN=KIAA1671	KIAA1671	196.71
O00533	Neural cell adhesion molecule L1-like protein OS=Homo sapiens OX=9606 GN=CHL1	CHL1	135.07	0.937	0.925	0.93	1.11	1.121	1.063	0.963	0.994	0.84	1.16	1.07	1.19	0.862	1.009	0.884	0.985	0.962	1.303	1.097	1.024	0.784	0.749	1.24	0.853	0.888	0.92	0.875	0.964	0.969	1.134	1.034	0.55464	0.934	0.21936	0.903	0.1101
P05452	Tetranectin OS=Homo sapiens OX=9606 GN=CLEC3B	CLEC3B	22.537	1.089	1.043	0.993	1.218	1.031	1.141	1.05	1.081	1.16	1.04	1.06	1.119	0.916	1.097	0.838	0.938	0.972	1.176	1.072	1.019	0.887	0.711	0.923	0.77	0.955	0.984	0.887	0.956	1.044	0.929	0.941	0.114218	0.834	0.00029541	0.886	0.023204
P51884	Lumican OS=Homo sapiens OX=9606 GN=LUM	LUM	38.429	1.094	0.998	0.981	1.122	1.015	1.108	1.074	1.071	1.038	1.115	1.34	1.491	0.997	1.157	0.854	0.916	1.061	1.133	1.234	1.037	0.896	0.845	1.005	0.959	0.985	0.855	0.955	0.925	1.08	0.997	1.057	0.45634	0.895	0.00095905	0.847	0.021385
O43390	Heterogeneous nuclear ribonucleoprotein R OS=Homo sapiens OX=9606 GN=HNRNPR	HNRNPR	70.942	0.937	0.953	0.804	1.026	0.962	0.813	1.237	1.046	1.24	1.113	0.944	1.097	0.794	1.335	0.972	1.086	1.638	1.218	0.933	1.1	1.145	1.112	1.019	1.261	0.926	1.163	0.991	0.964	0.834	0.766	1.097	0.3125	1.005	0.94916	0.916	0.34342
Q16594	Transcription initiation factor TFIID subunit 9 OS=Homo sapiens OX=9606 GN=TAF9	TAF9	28.974							1.299	1.168	1.371	1.252								1.869	1.196	1.042								1.64	1.399	2.764	1.076	0.8347	1.52	0.21264	1.413	0.28528
Q9ULD2	Microtubule-associated tumor suppressor 1 OS=Homo sapiens OX=9606 GN=MTUS1	MTUS1	141.4	0.591	0.755	0.95	1.166	1.032	0.953					1.326	0.954	0.756	0.857	0.701	0.985	0.906				0.564	0.422	0.966	0.511	0.961	1.071	0.785				1.02	0.84634	0.831	0.24392	0.814	0.154056
Q9H4A9	Dipeptidase 2 OS=Homo sapiens OX=9606 GN=DPEP2	DPEP2	53.364	1.049	1.051	1.162	1.298	1.366	0.99	1.671	1.326	1.341	1.392	1.244	1.747	1.045	1.3	1.111	1.159	1.173	1.802	0.911	1.301	1.076	0.779	1.182	0.893	1.011	0.973	1.125	1.468	1.309	1.825	1.012	0.97788	0.921	0.30064	0.91	0.33576
P0DJI8	Serum amyloid A-1 protein OS=Homo sapiens OX=9606 GN=SAA1	SAA1	13.532	0.659	0.538	1.1				0.448	0.393	0.448	0.423	0.801	5.423	0.662					0.477	0.885	0.571	3.609	1.408	0.582	0.691				3.736	0.593	2.259	2.566	0.198323	3.212	0.0161562	1.252	0.42562
Q8IWV7	E3 ubiquitin-protein ligase UBR1 OS=Homo sapiens OX=9606 GN=UBR1	UBR1	200.21				1.368	1.102	1.185								0.738	0.989	0.918	0.688								0.706	0.879	1.118				0.684	0.020162	0.74	0.09884	1.081	0.6547
P54578	Ubiquitin carboxyl-terminal hydrolase 14 OS=Homo sapiens OX=9606 GN=USP14	USP14	56.068							1.322	1.645	1.134	1.158								1.404	1.773	1.257								0.973	1.054	1.426	1.124	0.4127	0.875	0.37846	0.779	0.175815
P08603	Complement factor H OS=Homo sapiens OX=9606 GN=CFH	CFH	139.09	0.915	0.931	0.888	1.012	0.855	0.81	1.044	0.825	0.749	1.04	0.75	0.677	1.214	1.086	1.282	0.74	0.956	0.728	0.903	1.057	1.256	1.477	0.741	1.164	1.207	1.004	1.207	0.956	0.946	1.033	1.036	0.83596	1.212	0.0188972	1.17	0.099221
P62937	Peptidyl-prolyl cis-trans isomerase A OS=Homo sapiens OX=9606 GN=PPIA	PPIA	18.012	1.07	0.853	1.024	1.962	1.3	1.029					0.913	1.388	1.468	0.891	0.9	1.503	0.864				1.084	1.124	1.277	1.594	0.771	0.925	0.93				0.939	0.72576	0.912	0.60258	0.972	0.86444
P40197	Platelet glycoprotein V OS=Homo sapiens OX=9606 GN=GP5	GP5	60.958	0.707	0.655	0.957	0.641	0.877	0.681					1.123	0.82	1.146	2.219	0.595	0.807	2.371				1.004	0.996	0.826	0.742	0.675	0.608	0.703				1.723	0.074942	1.054	0.64282	0.612	0.107522
P04278	Sex hormone-binding globulin OS=Homo sapiens OX=9606 GN=SHBG	SHBG	43.779	0.976	0.93	1.186	1.695	1.553	0.941	1.078	1.628	0.778	0.898	1.696	1.505	0.931	0.85	0.732	1.11	1.046	1.133	1.745	0.871	0.737	0.682	1.014	0.694	0.753	0.863	0.708	1.129	0.953	0.855	0.996	0.93876	0.719	0.0080353	0.722	0.0143563
Q7Z7M0	Multiple epidermal growth factor-like domains protein 8 OS=Homo sapiens OX=9606 GN=MEGF8	MEGF8	303.1	0.974	1.038	0.984	1.199	1.018	0.865	0.98	1.122	1.002	1.174	0.848	1.011	0.985	1.12	0.832	0.996	1.164	1.064	1.169	1.075	0.86	0.787	0.991	0.795	0.959	1.061	1.046	1.048	1.158	1.116	0.991	0.8274	0.948	0.29926	0.957	0.43092
Q8N3R9	MAGUK p55 subfamily member 5 OS=Homo sapiens OX=9606 GN=MPP5	MPP5	77.293
Q9NPR2	Semaphorin-4B OS=Homo sapiens OX=9606 GN=SEMA4B	SEMA4B	92.192				0.968	1.093	1.022	1.101	0.925	1.015	1.081				1.33	1.217	1.253	1.065	1.2	1.094	0.97					1.19	1.153	1.094	1.011	0.917	1.021	1.128	0.030625	1.034	0.49856	0.917	0.161759
Q9BY43	Charged multivesicular body protein 4a OS=Homo sapiens OX=9606 GN=CHMP4A	CHMP4A	25.098	0.559	1.156	0.975								1.067	0.951	1.075								0.629	0.973	0.972	0.631							1.15	0.45792	0.894	0.7157	0.777	0.131302
P02786	Transferrin receptor protein 1 OS=Homo sapiens OX=9606 GN=TFRC	TFRC	84.87							1.286	1.451	1.145	1.248								1.201	1.12	1.216								1.159	1.115	1.422	0.919	0.24604	0.961	0.64206	1.045	0.65168
P08709	Coagulation factor VII OS=Homo sapiens OX=9606 GN=F7	F7	51.593							1.469	1.071	1.161	0.98								1.403	1.194	1.579								0.887	1.321	1.049	1.189	0.2064	0.928	0.60954	0.78	0.144318
P0C0L4	Complement C4-A OS=Homo sapiens OX=9606 GN=C4A	C4A	192.78	0.823	1.023	0.786	0.637	0.932	1.203	0.833	0.747	0.9	1.081	0.967	1.032	1.528	1.597	0.749	0.733	1.031	0.899	0.641	0.949	0.918	0.931	1.057	1	1.019	0.82	1.713	1.042	0.917	0.806	1.13	0.39324	1.14	0.1798	1.01	0.81114
Q92538	Golgi-specific brefeldin A-resistance guanine nucleotide exchange factor 1 OS=Homo sapiens OX=9606 GN=GBF1	GBF1	206.44	0.971	0.686	0.568								0.725	0.524	0.786								0.505	0.714	0.764	0.883							0.915	0.71338	0.966	0.88422	1.056	0.78808
P24821	Tenascin OS=Homo sapiens OX=9606 GN=TNC	TNC	240.85	1.033	1.012	1.084	1.374	1.507	1.025	0.968	1.027	0.879	0.937	1.148	2.498	1.025	0.956	1.035	1.315	1.015	1.124	1.486	0.968	1.043	1.059	1.108	0.986	0.947	1.289	0.802	0.944	1.191	1.008	1.159	0.29166	0.957	0.57526	0.826	0.153979
P04180	Phosphatidylcholine-sterol acyltransferase OS=Homo sapiens OX=9606 GN=LCAT	LCAT	49.577	0.728	0.996	0.886	1.081	1.028	0.962	0.933	0.823	0.886	1.083	0.865	0.54	0.848	1.09	1.044	1.118	1.071	1.062	0.833	0.942	0.76	0.816	0.923	0.822	0.933	1.306	1.08	0.905	0.967	0.901	1.001	0.88416	1.001	0.95522	1	0.92386
Q86UW7	Calcium-dependent secretion activator 2 OS=Homo sapiens OX=9606 GN=CADPS2	CADPS2	147.73				1.086	1.049	0.938								1.096	1.056	0.92	0.992								1.058	1.023	1.157				0.992	0.89116	1.054	0.40966	1.062	0.31412
P01112	GTPase HRas OS=Homo sapiens OX=9606 GN=HRAS	HRAS	21.298				1.713	1.091	1.135								1.315	1.414	1.146	2.063								1.093	1.349	0.935				1.131	0.56014	0.857	0.46758	0.758	0.189441
Q9UBQ6	Exostosin-like 2 OS=Homo sapiens OX=9606 GN=EXTL2	EXTL2	37.465				1.049	1.197	1.019	1.278	1.364	1.003	1.359				1.261	1.026	1.243	1.159	1.245	1.343	1.423					1.148	1.09	1.15	1.144	1.588	1.259	1.052	0.41978	1.041	0.61026	0.99	0.83616
Q9H8J5	MANSC domain-containing protein 1 OS=Homo sapiens OX=9606 GN=MANSC1	MANSC1	46.81				1.281	1.356	1.214	1.286	1.048	1.06	1.064				1.395	1.33	1.321	1.215	1.064	1.299	1.259					1.293	1.261	1.197	1.091	0.99	1.001	1.069	0.21764	0.959	0.51392	0.897	0.075879
Q9UBR2	Cathepsin Z OS=Homo sapiens OX=9606 GN=CTSZ	CTSZ	33.868	0.995	1.107	1.244				0.83	1.007	0.945	0.99	1.345	1.829	1.226					0.977	1.028	0.868	1.134	0.948	0.981	0.891				0.791	1.164	1.009	1.192	0.20824	0.972	0.68138	0.815	0.143721
Q9UPN3	"Microtubule-actin cross-linking factor 1, isoforms 1/2/3/5 OS=Homo sapiens OX=9606 GN=MACF1"	MACF1	838.3	1.06	1.436	1.409	1.266	1.301	1.396					0.927	0.963	0.916	0.862	0.964	0.93	1.029				1.587	1.561	1.39	1.346	1.194	1.129	1.144				0.718	2.4155e-05	1.019	0.83822	1.419	0.00055748
P55103	Inhibin beta C chain OS=Homo sapiens OX=9606 GN=INHBC	INHBC	38.237	0.886	0.859	0.921				1.07	1.228	1.015	0.896	0.77	0.656	0.878					1.173	1.156	1.25	0.815	0.845	0.741	0.832				1.053	1.134	1.279	0.998	0.84596	0.974	0.69376	0.976	0.91364
Q6P1L5	Protein FAM117B OS=Homo sapiens OX=9606 GN=FAM117B	FAM117B	61.967
P04003	C4b-binding protein alpha chain OS=Homo sapiens OX=9606 GN=C4BPA	C4BPA	67.033	0.898	0.902	0.849	0.701	0.873	0.896	0.828	0.845	0.934	0.973	0.791	0.761	0.904	0.85	1.445	1.045	0.767	0.865	0.904	0.974	1.126	1.187	1.063	1.09	1.133	1.004	0.995	1.109	0.972	1.044	1.07	0.43882	1.233	4.9269e-06	1.152	0.030503
A2NJV5	Immunoglobulin kappa variable 2-29 OS=Homo sapiens OX=9606 GN=IGKV2-29	IGKV2-29	13.085							0.819	0.779	1.239	0.618								2.361	1.753	0.934								1.084	1.195	1.015	1.948	0.078683	1.271	0.184783	0.653	0.2648
Q13740	CD166 antigen OS=Homo sapiens OX=9606 GN=ALCAM	ALCAM	65.102	1.167	0.856	1.124	1.319	1.106	1.105	1.038	1.058	0.944	1.065	1.167	2.368	0.965	1.13	0.923	1.09	1.06	1.146	1.436	1	0.883	0.81	1.035	0.837	1.011	0.923	1.067	1.098	1.015	0.997	1.139	0.32084	0.897	0.044397	0.788	0.0494
Q96GE4	Centrosomal protein of 95 kDa OS=Homo sapiens OX=9606 GN=CEP95	CEP95	95.296				1.004	0.94	1.022	1.047	0.998	1.166	1				0.971	0.908	0.8	0.988	1.041	0.91	1.107					0.92	0.88	0.887	1.041	1.063	0.957	0.937	0.175304	0.934	0.119264	0.997	0.98778
A0A0B4J1U7	Immunoglobulin heavy variable 6-1 OS=Homo sapiens OX=9606 GN=IGHV6-1	IGHV6-1	13.481				1.706	1.005	0.989								1.212	1.285	1.254	1.391								1.018	1.119	0.882				1.042	0.7236	0.816	0.41498	0.783	0.0142969
P43251	Biotinidase OS=Homo sapiens OX=9606 GN=BTD	BTD	61.132	1	1.028	1.055	1.087	0.871	0.93	1.141	1.339	1.064	1.236	0.961	0.739	0.901	0.953	1.01	0.996	1.028	1.2	1.048	1.031	1.015	0.992	0.952	0.846	0.937	0.829	0.94	1.301	1.203	1.14	0.918	0.145782	0.945	0.3431	1.029	0.6788
P0C0L5	Complement C4-B OS=Homo sapiens OX=9606 GN=C4B	C4B	192.75	0.973	0.821	0.819	0.66	0.948	1.048	0.898	0.829	0.82	0.959	0.897	0.935	1.197	1.357	0.934	0.875	0.984	0.938	0.686	0.964	1.096	1.228	0.896	1.103	1.033	1.058	1.302	0.996	1.008	0.841	1.113	0.176855	1.204	0.0054013	1.081	0.24288
P07359	Platelet glycoprotein Ib alpha chain OS=Homo sapiens OX=9606 GN=GP1BA	GP1BA	71.539	1.172	1.387	1.597	0.969	1.084	1.02	0.87	1.071	0.986	0.849	1.561	2.02	1.587	1.285	0.848	1.201	1.166	1.016	1.322	0.943	1.711	1.241	1.297	1.339	0.93	1.105	0.879	0.989	0.792	0.988	1.177	0.167137	1.024	0.8599	0.87	0.24816
P23470	Receptor-type tyrosine-protein phosphatase gamma OS=Homo sapiens OX=9606 GN=PTPRG	PTPRG	162	0.988	0.938	1.048	1.206	1.057	0.883	1.053	1.153	0.947	1.017	1.055	1.687	0.915	0.969	0.779	1.025	1.022	1.162	1.237	1.002	0.952	0.784	1.06	0.815	0.922	0.979	0.912	0.978	1.027	0.966	1.055	0.61156	0.913	0.045459	0.866	0.098035
P55290	Cadherin-13 OS=Homo sapiens OX=9606 GN=CDH13	CDH13	78.286	1.016	1.059	1.04	1.142	1.039	1.018	1.048	0.991	1.052	1.1	1.458	1.477	0.986	1.141	0.844	1.064	0.977	1.079	1.055	1.085	0.801	0.736	0.992	0.736	0.846	0.959	0.961	0.938	1.161	0.95	1.063	0.41342	0.864	0.0084417	0.813	0.0105809
P02750	Leucine-rich alpha-2-glycoprotein OS=Homo sapiens OX=9606 GN=LRG1	LRG1	38.177	0.947	0.899	1.407	0.933	0.902	0.907	1.126	0.809	0.91	0.883	0.917	2.14	0.811	0.931	1.003	1.536	0.787	0.933	1.152	0.903	1.475	1.64	0.938	0.989	1.293	0.847	0.891	1.519	0.817	1.064	1.143	0.39874	1.18	0.146478	1.032	0.69932
Q9HBB8	Cadherin-related family member 5 OS=Homo sapiens OX=9606 GN=CDHR5	CDHR5	88.222				1.003	0.955	1.041								1.016	1.115	0.923	1.334								1.052	0.995	1.017				1.097	0.41704	1.022	0.50452	0.931	0.53578
O14810	Complexin-1 OS=Homo sapiens OX=9606 GN=CPLX1	CPLX1	15.03	1.311	0.938	1.203								0.96	2.161	0.962								1.286	1.232	1.071	0.774							1.183	0.74654	0.948	0.7124	0.801	0.56552
Q4G0X9	Coiled-coil domain-containing protein 40 OS=Homo sapiens OX=9606 GN=CCDC40	CCDC40	130.11	0.854	0.93	1.012				0.758	0.536	1.01	0.915	1.296	1.159	0.871					1.455	1	0.87	0.865	0.586	1.02	0.808				0.79	1.216	1.101	1.29	0.059537	1.062	0.67146	0.823	0.146222
O15335	Chondroadherin OS=Homo sapiens OX=9606 GN=CHAD	CHAD	40.475
Q6ZP01	RNA-binding protein 44 OS=Homo sapiens OX=9606 GN=RBM44	RBM44	117.98							1.064	1.364	0.96	1.077								1.195	0.917	1.027								0.86	1.046	0.793	0.937	0.59308	0.806	0.1132	0.86	0.24782
P02652	Apolipoprotein A-II OS=Homo sapiens OX=9606 GN=APOA2	APOA2	11.175	0.676	1.14	1.028	0.98	0.968	0.945	0.96	0.916	1.11	0.75	1.29	0.533	0.984	0.925	0.814	1.324	1.032	0.93	0.867	0.756	0.766	0.595	1.192	0.686	0.678	1.192	0.916	0.746	1.015	1.448	0.998	0.83724	0.975	0.61702	0.977	0.78946
P23025	DNA repair protein complementing XP-A cells OS=Homo sapiens OX=9606 GN=XPA	XPA	31.368							1.064	0.976	0.837	0.854								1.023	0.959	0.934								0.935	0.988	0.968	1.042	0.55086	1.033	0.61068	0.991	0.80876
P19022	Cadherin-2 OS=Homo sapiens OX=9606 GN=CDH2	CDH2	99.808
Q75LS8	Putative FK506-binding protein 9-like protein OS=Homo sapiens OX=9606 GN=FKBP9P1	FKBP9P1	15.59	1.093	1.009	0.857								0.796	0.785	0.722								0.859	0.871	0.934	0.71							0.778	0.033899	0.855	0.148782	1.099	0.27754
Q8TE56	A disintegrin and metalloproteinase with thrombospondin motifs 17 OS=Homo sapiens OX=9606 GN=ADAMTS17	ADAMTS17	121.13				1.003	0.821	0.768								1.123	0.905	0.932	1.344								0.972	0.968	0.803				1.245	0.156117	1.058	0.59218	0.85	0.25886
P05090	Apolipoprotein D OS=Homo sapiens OX=9606 GN=APOD	APOD	21.275	0.777	0.964	0.802	1.274	1.128	1.367	0.939	0.697	1.129	0.995	1.249	0.989	0.81	0.843	0.809	1.358	0.89	1.244	0.998	0.809	0.741	0.848	1.153	0.869	0.887	1.082	0.866	0.849	1.006	1.099	0.993	0.96124	0.933	0.50006	0.94	0.51144
P01033	Metalloproteinase inhibitor 1 OS=Homo sapiens OX=9606 GN=TIMP1	TIMP1	23.171	0.905	0.865	1.689	1.014	0.814	0.846	1.016	1.044	1.073	0.99	1.775	5.775	1.329	1.137	0.693	0.949	1.093	1.416	1.362	0.988	1.346	0.92	0.833	0.982	0.963	0.867	0.77	1.006	1.019	0.957	1.61	0.144377	0.942	0.55274	0.585	0.089839
Q9H1R2	Dual specificity protein phosphatase 15 OS=Homo sapiens OX=9606 GN=DUSP15	DUSP15	31.881	0.23	0.235	0.246								0.748	0.871	0.782								0.325	0.3	0.313	0.281							3.377	1.80723e-05	1.286	0.00160376	0.381	4.526e-06
Q9H7T0	Cation channel sperm-associated protein subunit beta OS=Homo sapiens OX=9606 GN=CATSPERB	CATSPERB	126.92
P78324	Tyrosine-protein phosphatase non-receptor type substrate 1 OS=Homo sapiens OX=9606 GN=SIRPA	SIRPA	54.966	1.079	0.909	1.282								1.135	2.143	1.086								1.119	0.834	0.956	0.652							1.335	0.36254	0.817	0.23994	0.612	0.100375
P33151	Cadherin-5 OS=Homo sapiens OX=9606 GN=CDH5	CDH5	87.527	1.236	1.586	1.414	1.839	2.115	1.631	0.929	1.54	1.546	0.942	0.719	1.308	0.772	0.985	0.685	0.861	0.97	0.815	0.829	0.934	0.805	0.513	0.75	1.065	1.172	0.902	0.909	0.683	0.93	0.809	0.601	0.000138396	0.578	0.000136095	0.962	0.63176
P19320	Vascular cell adhesion protein 1 OS=Homo sapiens OX=9606 GN=VCAM1	VCAM1	81.275	1.049	0.995	1.109	1.403	1.044	0.965	1.045	1.156	0.869	0.945	1.235	3.058	1.056	1.025	0.801	0.985	0.993	1.185	1.458	0.913	1.068	0.958	1.068	1.023	1.09	1.072	0.931	1.001	1.005	1.027	1.201	0.38494	0.968	0.5754	0.806	0.27464
Q5VSP4	Putative lipocalin 1-like protein 1 OS=Homo sapiens OX=9606 GN=LCN1P1	LCN1P1	17.918	0.865	1.035	2.339								0.869	3.039	1.03								0.875	0.71	1.463	1.335							1.165	0.86936	0.775	0.57118	0.666	0.49306
Q9UBT6	DNA polymerase kappa OS=Homo sapiens OX=9606 GN=POLK	POLK	98.808					1.027									0.638	1.054	0.865	0.562								1.215	27.438	0.708				0.759		9.53		12.551	0.36558
Q9Y490	Talin-1 OS=Homo sapiens OX=9606 GN=TLN1	TLN1	269.76	0.909	0.864	0.82	0.902	1.331	0.913	0.754	0.78	0.864	0.829	0.812	0.866	1.117	1.047	0.652	0.821	0.809	0.893	0.926	3.191	1.512	0.779	0.82	1.624	0.929	1.839	1.118	0.885	0.831	0.764	1.242	0.44876	1.238	0.161159	0.997	0.7404
Q15828	Cystatin-M OS=Homo sapiens OX=9606 GN=CST6	CST6	16.511	0.986	0.966	0.71	1.224	1.012	0.952					0.936	0.987	0.741	1.254	0.929	0.93	0.966				0.854	0.815	0.699	0.74	0.908	0.88	1.071				0.988	0.91532	0.874	0.163665	0.885	0.15112
P01701	Immunoglobulin lambda variable 1-51 OS=Homo sapiens OX=9606 GN=IGLV1-51	IGLV1-51	12.249							0.92	0.923	1.177	0.903								1.291	1.158	0.966								0.955	0.99	0.93	1.161	0.20924	0.977	0.82976	0.842	0.128458
P00491	Purine nucleoside phosphorylase OS=Homo sapiens OX=9606 GN=PNP	PNP	32.118	0.721	0.598	0.658	1.173	0.962	0.998					0.85	1.533	1.676	0.682	0.803	1.514	0.772				0.874	0.717	1.558	1.706	0.831	0.977	0.719				1.313	0.23054	1.238	0.31494	0.943	0.79786
Q13103	Secreted phosphoprotein 24 OS=Homo sapiens OX=9606 GN=SPP2	SPP2	24.337	0.849	1.391	1.593	0.815	1.166	1.034	0.625	0.752	0.889	0.575	1.388	0.588	0.932	1.53	0.908	0.837	1.517	1.392	0.765	0.763	0.892	0.897	1.147	0.633	0.911	1.02	0.97	0.628	0.846	0.648	1.096	0.55626	0.887	0.47548	0.809	0.172676
Q0IIM8	TBC1 domain family member 8B OS=Homo sapiens OX=9606 GN=TBC1D8B	TBC1D8B	128.71							1.234	1.004	0.915	1.019								1.224	1.297	1.218								1.05	1.037	1.091	1.195	0.060664	1.016	0.78832	0.85	0.0030358
Q8TDY8	Immunoglobulin superfamily DCC subclass member 4 OS=Homo sapiens OX=9606 GN=IGDCC4	IGDCC4	134.21							1.097	1.129	1.077	1.089								1.282	0.951	0.972								1.219	1.077	1.105	0.973	0.74038	1.032	0.40498	1.061	0.54942
P13591	Neural cell adhesion molecule 1 OS=Homo sapiens OX=9606 GN=NCAM1	NCAM1	94.573	1.106	1.066	1.023	1.143	1.073	0.94	1.056	1.139	0.895	1.06	1.193	1.563	0.982	1.043	0.752	1.082	1.002	1.09	1.296	1.026	0.89	0.938	1.211	0.74	0.859	0.984	0.981	1.073	0.978	1.001	1.05	0.60082	0.919	0.083003	0.875	0.107864
Q9NXL9	DNA helicase MCM9 OS=Homo sapiens OX=9606 GN=MCM9	MCM9	127.31				1.017	0.754	0.706								1.191	1.006	0.714	0.969								1.151	1.075	0.931				1.175	0.3621	1.275	0.121822	1.085	0.5215
P62834	Ras-related protein Rap-1A OS=Homo sapiens OX=9606 GN=RAP1A	RAP1A	20.987	0.794	0.714	0.751								0.889	0.707	0.865								1.139	1.379	1.249	2.55							1.089	0.35766	2.097	0.033784	1.925	0.042461
Q13201	Multimerin-1 OS=Homo sapiens OX=9606 GN=MMRN1	MMRN1	138.11	0.565	0.728	1.817	0.881	1.176	1.101	0.744	0.718	0.891	0.848	1.292	0.777	1.519	1.074	0.942	0.973	1.125	0.998	0.756	0.824	0.79	0.615	0.71	1.293	1.233	1.203	1.071	0.701	0.846	0.789	1.086	0.38318	0.977	0.97812	0.9	0.30862
P08887	Interleukin-6 receptor subunit alpha OS=Homo sapiens OX=9606 GN=IL6R	IL6R	51.547
O94822	E3 ubiquitin-protein ligase listerin OS=Homo sapiens OX=9606 GN=LTN1	LTN1	200.55	1.203	1.642	1.318	0.708	1.806	1.888					1.423	1.354	2.049	2.409	1.043	1.002	1.644				1.688	2.199	1.341	1.034	1.754	1.7	3.003				1.093	0.63778	1.273	0.24364	1.164	0.4215
A0A1B0GUS4	Ubiquitin-conjugating enzyme E2 L5 OS=Homo sapiens OX=9606 GN=UBE2L5	UBE2L5	17.875
Q9NYS7	WD repeat and SOCS box-containing protein 2 OS=Homo sapiens OX=9606 GN=WSB2	WSB2	45.286
P46782	40S ribosomal protein S5 OS=Homo sapiens OX=9606 GN=RPS5	RPS5	22.876
P09871	Complement C1s subcomponent OS=Homo sapiens OX=9606 GN=C1S	C1S	76.684	1.162	1.018	0.903	1.301	1.17	1.119	1.028	1.098	1.044	1.12	0.848	0.977	0.846	0.877	0.955	1.106	0.879	0.806	0.934	1.091	1.081	1.024	1.042	1.009	0.976	0.917	0.985	1.068	1.128	1.066	0.85	0.0022795	0.939	0.116582	1.105	0.0157244
Q96A05	V-type proton ATPase subunit E 2 OS=Homo sapiens OX=9606 GN=ATP6V1E2	ATP6V1E2	26.074
P05154	Plasma serine protease inhibitor OS=Homo sapiens OX=9606 GN=SERPINA5	SERPINA5	45.674	1.036	1.162	1.006	1.225	1.176	1.168	1.072	0.703	1.312	1.168	1.034	0.734	0.801	1.08	1.167	0.928	1.08	0.971	0.915	1.356	1.046	0.984	1.028	1.013	0.957	1.326	1.144	0.891	1.087	1.138	0.913	0.25084	0.962	0.63208	1.054	0.36616
Q9H1U4	Multiple epidermal growth factor-like domains protein 9 OS=Homo sapiens OX=9606 GN=MEGF9	MEGF9	62.983							0.888	0.999	0.92	0.958								1.011	0.993	0.899								0.86	0.967	0.903	1.028	0.55196	0.967	0.44968	0.94	0.2867
P58335	Anthrax toxin receptor 2 OS=Homo sapiens OX=9606 GN=ANTXR2	ANTXR2	53.666							1.082	0.963	1.053	0.877								0.96	1.079	1.183								1.054	1.035	0.988	1.081	0.35338	1.032	0.58026	0.955	0.537
P0DP02	Immunoglobulin heavy variable 3-30-3 OS=Homo sapiens OX=9606 GN=IGHV3-30-3	IGHV3-30-3	12.989
P48304	Lithostathine-1-beta OS=Homo sapiens OX=9606 GN=REG1B	REG1B	18.665							1.412	1.017	1.338	0.988								1.199	1.028	0.994								0.927	0.834	0.962	0.903	0.47216	0.764	0.073356	0.845	0.081499
P12882	Myosin-1 OS=Homo sapiens OX=9606 GN=MYH1	MYH1	223.14
P49720	Proteasome subunit beta type-3 OS=Homo sapiens OX=9606 GN=PSMB3	PSMB3	22.949
P35555	Fibrillin-1 OS=Homo sapiens OX=9606 GN=FBN1	FBN1	312.24	1.028	0.925	1.045	1.204	1.061	0.924	0.942	1.12	1.002	1.052	1.3	2.087	1.051	0.976	0.869	1.066	1.011	1.336	1.197	1.033	0.958	0.832	1.033	0.895	1.055	1.047	0.87	0.993	1.007	1.086	1.158	0.173581	0.949	0.194442	0.82	0.061236
Q9Y2K3	Myosin-15 OS=Homo sapiens OX=9606 GN=MYH15	MYH15	224.62	0.804	1.067	0.908	1.552	0.637	0.675					1.472	1.198	0.803	1.199	0.56	0.445	0.854				0.7	0.637	0.853	0.824	1.061	1.269	0.96				0.992	0.8699	0.958	0.90094	0.965	0.93188
P05019	Insulin-like growth factor I OS=Homo sapiens OX=9606 GN=IGF1	IGF1	21.841	0.992	1.301	1.319	1.088	1.123	0.941	0.941	1.029	1.223	1.269	1.241	0.816	0.913	0.962	1.312	1.134	1.152	1.036	1.136	1.163	1.09	0.996	1.129	0.857	1.08	0.984	0.911	1.093	1.028	0.831	0.968	0.5883	0.891	0.049419	0.92	0.187437
P81605	Dermcidin OS=Homo sapiens OX=9606 GN=DCD	DCD	11.284	0.829	0.824	1.068	0.823	1.01	2.6					0.963	1.727	0.84	1.333	0.837	1.213	1.22				0.779	0.722	0.821	1.269	0.764	0.841	0.828				0.974	0.8314	0.722	0.2142	0.741	0.03774
Q99880	Histone H2B type 1-L OS=Homo sapiens OX=9606 GN=HIST1H2BL	HIST1H2BL	13.952	0.624	0.498	0.874								0.794	0.597	0.758								0.604	0.652	0.438	1.793							1.077	0.64196	1.31	0.72952	1.217	0.90176
P11597	Cholesteryl ester transfer protein OS=Homo sapiens OX=9606 GN=CETP	CETP	54.756				1.289	1.226	1.054	1.273	1.506	1.037	1.321				1.046	0.928	1.217	1.051	1.131	1.213	1.151					1.102	1.157	0.956	1.118	0.961	1.065	0.889	0.08658	0.852	0.028241	0.959	0.4315
P08493	Matrix Gla protein OS=Homo sapiens OX=9606 GN=MGP	MGP	12.353	1.036	0.994	0.877	1.21	1.476	1.084					1.167	1.389	0.986	0.854	0.883	0.778	0.635				1.085	1.181	0.991	0.935	1.197	1.079	1.136				0.859	0.2114	0.976	0.8606	1.136	0.183076
Q14207	Protein NPAT OS=Homo sapiens OX=9606 GN=NPAT	NPAT	154.29				1.29	0.888	1.105								1.074	1.192	0.981	1.391								0.883	0.966	0.793				1.06	0.65132	0.805	0.163158	0.76	0.043896
Q99750	MyoD family inhibitor OS=Homo sapiens OX=9606 GN=MDFI	MDFI	25.029				1.056	0.862	1.206								0.831	1.402	1.337	1.56								1.303	1.931	1.349				1.232	0.34746	1.467	0.077377	1.191	0.38702
P19827	Inter-alpha-trypsin inhibitor heavy chain H1 OS=Homo sapiens OX=9606 GN=ITIH1	ITIH1	101.39	1.045	0.794	1.035	0.94	0.971	0.968	0.996	1.05	1.042	1.099	0.932	0.752	1.123	0.991	1.037	0.983	1.08	1.067	0.928	1.011	0.924	1.073	1.168	1.129	0.958	1.02	0.979	0.981	1.004	0.977	0.996	0.90494	1.027	0.45952	1.031	0.4423
Q14019	Coactosin-like protein OS=Homo sapiens OX=9606 GN=COTL1	COTL1	15.945				2.265	1.222	0.907								0.892	0.97	1.386	0.82								0.644	0.687	0.618				0.694	0.29114	0.444	0.112435	0.639	0.027463
P07148	"Fatty acid-binding protein, liver OS=Homo sapiens OX=9606 GN=FABP1"	FABP1	14.208	0.939	0.719	0.922	1.053	0.965	0.905	1.305	0.959	1.037	0.914	1.067	3.152	0.893	1.553	1.306	0.691	1.081	1.086	2.6	1.086	1.055	0.806	0.856	0.66	1.418	1.141	1.405	1.122	1.317	1.351	1.494	0.080483	1.145	0.23756	0.767	0.2887
Q7Z5Q5	DNA polymerase nu OS=Homo sapiens OX=9606 GN=POLN	POLN	100.31	1.443	1.326	1.062								1.597	1.671	2.264								1.249	1.407	2.139	1.819							1.444	0.063619	1.295	0.194739	0.897	0.5173
Q13643	Four and a half LIM domains protein 3 OS=Homo sapiens OX=9606 GN=FHL3	FHL3	31.192
Q9NZ08	Endoplasmic reticulum aminopeptidase 1 OS=Homo sapiens OX=9606 GN=ERAP1	ERAP1	107.23
Q9UPN9	E3 ubiquitin-protein ligase TRIM33 OS=Homo sapiens OX=9606 GN=TRIM33	TRIM33	122.53
P68871	Hemoglobin subunit beta OS=Homo sapiens OX=9606 GN=HBB	HBB	15.998	0.649	0.547	0.6	0.421	0.473	0.443	1.006	5.521	0.389	0.514	0.476	0.82	5.043	0.295	0.682	0.792	0.327	0.538	0.729	0.6	0.755	0.777	0.893	1.254	0.446	0.379	0.57	1.122	0.487	0.938	0.975	0.96732	0.721	0.87618	0.74	0.91662
P02790	Hemopexin OS=Homo sapiens OX=9606 GN=HPX	HPX	51.676	1.046	0.964	1.033	0.962	0.919	1.142	1.086	1.011	0.899	0.863	0.984	1.051	1.046	1.069	1.018	1.022	0.985	1.035	0.964	0.984	1.03	0.977	0.998	0.948	1.157	1.014	1.022	0.941	0.971	1.021	1.023	0.3998	1.016	0.61064	0.992	0.68528
P08779	"Keratin, type I cytoskeletal 16 OS=Homo sapiens OX=9606 GN=KRT16"	KRT16	51.267	0.843	0.774	0.924	0.553	0.836	0.726	1.043	2.107	1.023	1.168	0.791	0.804	0.989	0.66	0.857	0.694	1.176	0.944	1.01	0.871	0.979	0.887	0.771	6.602	0.867	3.03	0.868	0.712	1.043	0.563	0.88	0.53846	1.633	0.44838	1.856	0.27422
P31947	14-3-3 protein sigma OS=Homo sapiens OX=9606 GN=SFN	SFN	27.774	0.85	0.779	0.762								0.884	1.651	1.051								1.159	0.932	1.145	2.056							1.5	0.121664	1.66	0.072277	1.107	0.73598
Q9ULI3	Protein HEG homolog 1 OS=Homo sapiens OX=9606 GN=HEG1	HEG1	147.46	1.054	1.036	0.937	1.422	1.083	0.555	1.249	1.539	1.301	1.489	1.105	1.508	0.854	0.787	0.903	1.089	1.035	1.302	1.738	1.466	1.024	0.702	0.971	0.834	0.943	1.022	0.854	1.217	1.33	1.179	1.01	0.90704	0.864	0.2746	0.855	0.185924
P02545	Prelamin-A/C OS=Homo sapiens OX=9606 GN=LMNA	LMNA	74.139	0.995	0.898	0.946								0.819	0.889	1.028								1.711	2.868	0.939	7.895							0.964	0.60712	3.543	0.125235	3.677	0.117135
Q13509	Tubulin beta-3 chain OS=Homo sapiens OX=9606 GN=TUBB3	TUBB3	50.432				1.754	2.07	2.309								1.754	2.594	1.796	2.8								2.002	1.73	1.573				1.094	0.66146	0.865	0.248	0.791	0.2207
P30043	Flavin reductase (NADPH) OS=Homo sapiens OX=9606 GN=BLVRB	BLVRB	22.119	0.922	0.652	0.59	1.143	1.001	1.203	0.971	1.719	0.954	0.697	0.785	1.804	1.9	0.707	1.066	1.748	0.831	0.949	2.078	1.114	0.725	0.634	1.181	1.074	1.022	0.955	0.881	1.143	0.779	1.168	1.318	0.146116	0.971	0.97512	0.737	0.101284
Q96PD5	N-acetylmuramoyl-L-alanine amidase OS=Homo sapiens OX=9606 GN=PGLYRP2	PGLYRP2	62.216	0.975	0.965	0.986	1.184	1.039	1.026	0.935	1.12	1.009	0.882	0.992	0.759	1.038	0.978	0.951	1.035	1.092	1.292	1.034	1.061	0.921	0.745	1.03	0.874	0.954	0.968	0.924	0.91	1.085	1.044	1.011	0.8975	0.934	0.123197	0.924	0.172777
Q9UHG3	Prenylcysteine oxidase 1 OS=Homo sapiens OX=9606 GN=PCYOX1	PCYOX1	56.639	0.951	1.105	0.862	0.835	0.972	1.076	0.73	0.808	1.188	1.099	1.111	0.639	0.909	1.172	1.038	1.029	1.069	0.981	0.737	0.887	0.805	1.007	1.015	1.031	1.049	1.262	1.289	0.936	1.062	0.898	0.994	0.9049	1.076	0.28212	1.082	0.2741
P78417	Glutathione S-transferase omega-1 OS=Homo sapiens OX=9606 GN=GSTO1	GSTO1	27.566	0.984	0.935	0.838	1.298	1.239	1.27	1.04	1.245	1.015	1.046	1.05	3.03	1.451	0.898	0.888	1.333	0.989	0.936	1.656	1.441	1.059	0.905	1.32	1.369	0.908	1.115	0.948	1.05	0.796	1.078	1.253	0.23828	0.967	0.61108	0.772	0.158516
P00738	Haptoglobin OS=Homo sapiens OX=9606 GN=HP	HP	45.205	0.668	0.565	0.444	0.633	0.752	0.642	1.412	0.301	0.516	0.256	0.46	0.474	0.726	0.789	1.876	1.33	0.535	0.624	0.667	0.589	2.588	5.906	0.804	1.752	0.548	0.638	1.476	3.509	0.572	1.602	1.304	0.21834	3.134	0.0054648	2.403	0.033562
P00742	Coagulation factor X OS=Homo sapiens OX=9606 GN=F10	F10	54.731	1.068	1.031	1.073	0.896	0.971	0.946	0.902	0.933	1.179	0.952	0.957	0.972	1.012	1.066	1.103	1.038	1.105	0.96	0.945	0.942	1.108	0.832	0.999	1.052	0.921	1.026	1.016	0.954	0.999	0.918	1.015	0.6337	0.987	0.75406	0.973	0.38918
O76021	Ribosomal L1 domain-containing protein 1 OS=Homo sapiens OX=9606 GN=RSL1D1	RSL1D1	54.972				0.871	0.967	0.8								0.757	0.839	1.111	1.045								0.743	0.852	0.67				1.067	0.654	0.859	0.156545	0.805	0.145736
P24298	Alanine aminotransferase 1 OS=Homo sapiens OX=9606 GN=GPT	GPT	54.636	1.033	0.992	1.259								1.134	4.09	1.146								2.128	3.047	0.964	1.305							1.94	0.33618	1.7	0.21314	0.876	0.94782
B3GLJ2	Prostate and testis expressed protein 3 OS=Homo sapiens OX=9606 GN=PATE3	PATE3	11.747
Q14956	Transmembrane glycoprotein NMB OS=Homo sapiens OX=9606 GN=GPNMB	GPNMB	63.922	1.094	0.962	1.128	1.257	1.627	0.873	0.892	0.846	0.917	1.025	1.172	1.175	1.534	1.191	0.817	1.021	0.951	1.041	0.995	0.819	1.048	0.976	1.154	0.98	1.002	1.005	1.055	0.842	0.883	0.938	1.009	0.89328	0.931	0.436	0.922	0.32484
Q6P387	Uncharacterized protein C16orf46 OS=Homo sapiens OX=9606 GN=C16orf46	C16orf46	43.417	0.731	0.863	0.994								1.291	1.011	0.75								0.774	0.593	1.058	0.533							1.179	0.4568	0.857	0.39436	0.727	0.199339
Q86YZ3	Hornerin OS=Homo sapiens OX=9606 GN=HRNR	HRNR	282.39	0.941	0.986	1.388	0.677	0.963	0.843	0.795	1.344	0.892	0.904	1.215	1.192	1.028	0.573	0.773	0.637	0.851	0.902	0.994	0.786	1.034	0.867	0.909	3.475	0.769	0.952	0.642	0.862	1.011	0.678	0.92	0.40962	1.151	0.88008	1.251	0.5092
P21333	Filamin-A OS=Homo sapiens OX=9606 GN=FLNA	FLNA	280.74				0.911	3.048	1.552	0.473	0.492	0.602	0.506				0.79	0.917	1.052	0.962	0.683	0.54	3.059					0.883	1.065	0.679	0.587	0.765	0.455	1.055	0.68328	0.682	0.5978	0.646	0.24428
P62805	Histone H4 OS=Homo sapiens OX=9606 GN=HIST1H4A	HIST1H4A	11.367	0.999	0.476	0.588	0.684	0.689	0.657					0.719	0.855	0.726	0.809	0.884	0.611	0.609				0.496	0.692	0.45	0.931	0.703	9.443	1.397				1.092	0.36782	2.955	0.312	2.707	0.41932
P23760	Paired box protein Pax-3 OS=Homo sapiens OX=9606 GN=PAX3	PAX3	52.967
Q15113	Procollagen C-endopeptidase enhancer 1 OS=Homo sapiens OX=9606 GN=PCOLCE	PCOLCE	47.972	0.906	0.928	0.963	0.972	0.903	0.998	1.216	1.094	0.888	0.877	0.977	0.941	1.086	1.073	0.913	0.938	0.96	0.983	1.086	1.106	1.015	0.952	1.158	0.837	1.175	0.917	1.02	0.909	1.118	1.583	1.033	0.39548	1.096	0.23464	1.062	0.46756
O15027	Protein transport protein Sec16A OS=Homo sapiens OX=9606 GN=SEC16A	SEC16A	233.51							0.799	1.025	1.053	0.891								0.921	0.934	0.928								0.901	1.091	1.036	0.985	0.89512	1.071	0.45964	1.088	0.29224
P13671	Complement component C6 OS=Homo sapiens OX=9606 GN=C6	C6	104.79	1.097	0.958	1.046	0.898	0.938	0.871	0.932	0.908	1.055	1.066	0.969	0.757	0.863	0.862	1.187	0.942	1.086	0.969	0.905	1.082	1.084	1.123	0.949	0.902	0.975	0.865	0.811	1.152	0.998	0.905	0.985	0.6907	0.999	0.93968	1.015	0.76972
P07911	Uromodulin OS=Homo sapiens OX=9606 GN=UMOD	UMOD	69.76	0.873	0.948	1				1.087	1.165	0.865	1.017	0.938	1.221	0.719					1.289	1.286	1.083	0.661	0.555	1.061	0.689				1.03	1.01	0.78	1.096	0.4448	0.832	0.072997	0.759	0.060735
P08697	Alpha-2-antiplasmin OS=Homo sapiens OX=9606 GN=SERPINF2	SERPINF2	54.565	1.054	1.144	0.857	1.014	1.007	1.104	1.042	1.005	1.085	1.071	0.79	0.962	0.95	0.82	1.017	1.08	0.836	1.01	0.911	1.002	1.124	1.063	1.092	1.039	1.007	1.089	1.056	1.055	1.066	0.978	0.903	0.021717	1.018	0.48878	1.127	0.005042
Q70JA7	Chondroitin sulfate synthase 3 OS=Homo sapiens OX=9606 GN=CHSY3	CHSY3	100.28							0.779	0.645	0.679	0.951								0.699	0.527	0.849								0.688	0.711	0.833	0.906	0.52366	0.974	0.8816	1.076	0.58934
P30086	Phosphatidylethanolamine-binding protein 1 OS=Homo sapiens OX=9606 GN=PEBP1	PEBP1	21.057	0.931	0.79	0.78	1.127	1.83	1.365					0.899	1.893	1.445	1.629	1.407	1.832	1.341				1.161	1.226	1.219	1.299	1.401	1.08	0.844				1.312	0.095743	1.034	0.6272	0.788	0.070058
P09668	Pro-cathepsin H OS=Homo sapiens OX=9606 GN=CTSH	CTSH	37.393
Q00403	Transcription initiation factor IIB OS=Homo sapiens OX=9606 GN=GTF2B	GTF2B	34.833	0.95	1.173	0.984				0.66	1.034	1.538	1.296	0.838	0.945	0.997					0.94	1.263	0.977	0.887	0.752	0.865	0.967				0.818	0.939	0.901	0.911	0.56634	0.803	0.112459	0.881	0.075416
P59666	Neutrophil defensin 3 OS=Homo sapiens OX=9606 GN=DEFA3	DEFA3	10.245	1.111	0.979	2.74	1.216	1.013	1.097					0.832	1.481	0.821	1.014	1.031	1.411	1.579				1.154	1.017	0.834	0.742	0.922	1.351	0.783				0.859	0.5627	0.715	0.127158	0.833	0.21814
P17813	Endoglin OS=Homo sapiens OX=9606 GN=ENG	ENG	70.577	0.999	0.986	1.086	1.058	1.043	1.001	0.972	1.077	0.954	0.974	1.091	1.443	0.963	1.001	1.135	1.1	0.946	0.991	1.083	1.081	0.91	0.799	1.082	0.868	0.92	1.135	1.052	1.019	0.871	0.96	1.067	0.174125	0.947	0.150443	0.888	0.035601
Q12860	Contactin-1 OS=Homo sapiens OX=9606 GN=CNTN1	CNTN1	113.32	1.041	1.139	0.939				1.041	1.005	0.931	1.044	1.076	1.247	0.92					0.942	1.089	0.926	0.824	0.769	1.268	0.91				0.94	0.896	1.045	1.013	0.8727	0.932	0.2542	0.92	0.29488
Q02413	Desmoglein-1 OS=Homo sapiens OX=9606 GN=DSG1	DSG1	113.75	1.354	1.1	1.453				0.963	1.156	0.866	1.015	1.209	1.479	1.386					1.097	1.207	0.981	1.17	1.169	1.205	3.202				0.938	1.045	0.967	1.086	0.37228	1.226	0.49498	1.129	0.84334
Q9UMX5	Neudesin OS=Homo sapiens OX=9606 GN=NENF	NENF	18.856
Q9Y566	SH3 and multiple ankyrin repeat domains protein 1 OS=Homo sapiens OX=9606 GN=SHANK1	SHANK1	224.96	0.874	0.993	0.777				1.101	1.167	1.036	1.098	0.816	0.746	0.886					1.025	0.953	1.129	1.128	1.092	0.692	1.478				0.958	0.967	1.324	0.92	0.3253	1.084	0.56308	1.179	0.22674
P35579	Myosin-9 OS=Homo sapiens OX=9606 GN=MYH9	MYH9	226.53	1.116	0.947	1.034	0.776	1.736	1.137					1.069	1.279	0.937	0.851	0.825	1.124	0.954				1.346	0.959	0.866	2.023	0.905	2.46	0.857				0.894	0.46116	1.196	0.56184	1.338	0.26218
P07951	Tropomyosin beta chain OS=Homo sapiens OX=9606 GN=TPM2	TPM2	32.85				2.406	1.726	0.668								0.446	0.701	1.56	0.504								1.006	0.586	0.646				0.502	0.195876	0.466	0.188823	0.929	0.93916
Q8NET8	Transient receptor potential cation channel subfamily V member 3 OS=Homo sapiens OX=9606 GN=TRPV3	TRPV3	90.635				1.25	1.049	1.046								0.703	1.113	1.031	0.693								0.934	1.094	1.025				0.794	0.167902	0.913	0.295	1.15	0.33974
Q08830	Fibrinogen-like protein 1 OS=Homo sapiens OX=9606 GN=FGL1	FGL1	36.379	0.841	0.709	0.751	0.702	0.618	0.694	0.952	0.975	0.966	0.873	0.753	2.136	0.69	0.309	1.063	3.17	0.367	0.777	1.82	1.013	1.181	1.373	1.022	1.157	1.267	0.868	0.511	2.324	0.962	1.629	1.497	0.48288	1.521	0.022662	1.016	0.4915
A0M8Q6	Immunoglobulin lambda constant 7 OS=Homo sapiens OX=9606 GN=IGLC7	IGLC7	11.253	0.927	1.353	1.555				1.039	1.094	1.228	1.174	1.247	1.617	0.989					1.529	1.331	1.161	0.977	0.64	1.165	1.094				1.287	1.185	0.862	1.098	0.36552	0.861	0.178441	0.785	0.05928
Q9P267	Methyl-CpG-binding domain protein 5 OS=Homo sapiens OX=9606 GN=MBD5	MBD5	159.89
Q9Y5C1	Angiopoietin-related protein 3 OS=Homo sapiens OX=9606 GN=ANGPTL3	ANGPTL3	53.637	1.044	0.936	1.191	0.97	1.328	0.992	0.739	0.818	0.894	0.825	1.253	1.012	1.03	0.774	0.965	1.081	1.1	1.117	1.32	0.863	1.168	0.935	1.023	0.857	0.999	1.266	0.694	1.131	0.998	0.907	1.08	0.303	1.025	0.74222	0.949	0.47574
P22455	Fibroblast growth factor receptor 4 OS=Homo sapiens OX=9606 GN=FGFR4	FGFR4	87.953
A0A0B4J1Y9	Immunoglobulin heavy variable 3-72 OS=Homo sapiens OX=9606 GN=IGHV3-72	IGHV3-72	13.203	1.131	1.147	1.159								1.079	1.147	0.914								0.836	0.64	0.912	0.771							0.914	0.29888	0.689	0.015279	0.755	0.042959
Q15418	Ribosomal protein S6 kinase alpha-1 OS=Homo sapiens OX=9606 GN=RPS6KA1	RPS6KA1	82.722	0.763	0.688	0.728								0.878	1.117	0.761								0.855	0.751	0.772	0.886							1.265	0.126541	1.123	0.083157	0.888	0.34926
A0A1B0GVZ6	Methyl-CpG-binding domain protein 3-like 2B OS=Homo sapiens OX=9606 GN=MBD3L2B	MBD3L2B	22.665				1.185	0.933	1.077								0.86	1.131	0.947	1.039								1.016	0.803	0.795				0.934	0.48098	0.818	0.128877	0.876	0.22702
Q07973	"1,25-dihydroxyvitamin D(3) 24-hydroxylase, mitochondrial OS=Homo sapiens OX=9606 GN=CYP24A1"	CYP24A1	58.875	0.747	0.779	1.355				0.744	1.505	0.865	0.93	1.149	0.932	1.136					0.847	0.789	0.75	0.85	0.668	0.772	1.021				0.744	0.856	0.851	0.944	0.81132	0.832	0.22748	0.881	0.199219
Q9UNW1	Multiple inositol polyphosphate phosphatase 1 OS=Homo sapiens OX=9606 GN=MINPP1	MINPP1	55.051	1.138	1.198	1.078	1.139	0.928	1.009	1.041	1.147	1	1.08	1.061	1.427	1.222	1.13	0.97	1.029	1.083	1.265	1.11	1.064	1.056	1.006	1.18	0.94	0.982	1.007	0.989	0.943	0.901	0.964	1.056	0.25248	0.927	0.038337	0.877	0.0081045
P20810	Calpastatin OS=Homo sapiens OX=9606 GN=CAST	CAST	76.572
P02788	Lactotransferrin OS=Homo sapiens OX=9606 GN=LTF	LTF	78.181	0.968	0.871	1.405	0.879	1.025	1.049	0.813	0.851	0.799	0.711	1.248	1.028	0.965	1.57	0.957	1.252	3.512	0.929	0.695	0.715	0.796	0.603	0.91	0.944	0.858	1.64	0.982	0.639	0.573	0.618	1.373	0.2042	0.914	0.30846	0.665	0.074817
Q96NG5	Zinc finger protein 558 OS=Homo sapiens OX=9606 GN=ZNF558	ZNF558	45.754
P14314	Glucosidase 2 subunit beta OS=Homo sapiens OX=9606 GN=PRKCSH	PRKCSH	59.425
P36980	Complement factor H-related protein 2 OS=Homo sapiens OX=9606 GN=CFHR2	CFHR2	30.65	0.731	0.789	0.777	0.582	0.527	0.612	0.715	2.084	0.656	0.674	2.097	0.896	0.759	0.724	1.188	0.434	1.217	0.693	0.986	1.045	0.921	0.855	0.686	0.856	0.672	1.236	0.707	1.481	0.753	1.844	1.232	0.25204	1.229	0.174797	0.997	0.91434
P00390	"Glutathione reductase, mitochondrial OS=Homo sapiens OX=9606 GN=GSR"	GSR	56.256	0.983	0.998	1.082	1.068	1.078	1.046					1.182	2.441	1.301	1.029	0.998	0.969	0.994				1.019	0.891	0.978	0.79	1.126	0.996	1.115				1.222	0.2874	0.948	0.27192	0.776	0.165097
P20023	Complement receptor type 2 OS=Homo sapiens OX=9606 GN=CR2	CR2	112.91	1.038	0.871	0.581								0.907	0.825	1.056								0.729	0.844	0.923	0.874							1.12	0.50544	1.015	0.80986	0.907	0.30594
Q9Y281	Cofilin-2 OS=Homo sapiens OX=9606 GN=CFL2	CFL2	18.736
P05156	Complement factor I OS=Homo sapiens OX=9606 GN=CFI	CFI	65.75	1.078	1.001	1.043	1.153	0.913	1.058	1.005	0.912	0.966	0.891	0.977	0.996	0.974	1.149	1.113	0.991	1.095	1.017	1.048	0.904	1.084	1.156	1.017	1.05	1.137	0.88	1.156	1.097	1.003	0.97	1.024	0.48618	1.053	0.194544	1.028	0.46934
Q8ND82	Zinc finger protein 280C OS=Homo sapiens OX=9606 GN=ZNF280C	ZNF280C	83.095	0.949	1.086	0.873								0.868	0.8	0.849								1.031	0.91	0.981	1.023							0.866	0.107357	1.017	0.76204	1.176	0.0095432
Q13751	Laminin subunit beta-3 OS=Homo sapiens OX=9606 GN=LAMB3	LAMB3	129.57							0.998	1.546	0.924	0.997								1.378	0.951	1.004								0.813	0.858	0.875	0.995	0.98404	0.76	0.131238	0.764	0.095282
P27797	Calreticulin OS=Homo sapiens OX=9606 GN=CALR	CALR	48.141	0.84	0.939	1.013	1.317	0.968	0.968	1.035	1.072	0.961	1.016	0.904	1.506	0.974	0.905	0.934	1.193	0.798	0.913	1.33	1.115	0.934	1.036	1.035	1.204	0.91	0.929	0.939	0.967	0.991	1.094	1.044	0.68506	0.991	0.89308	0.95	0.60856
Q8IUB2	WAP four-disulfide core domain protein 3 OS=Homo sapiens OX=9606 GN=WFDC3	WFDC3	24.687							0.96	1.196	0.817	1.04								1.071	1.019	1.021								0.89	0.956	1.076	1.034	0.67544	0.971	0.8334	0.939	0.3196
Q03167	Transforming growth factor beta receptor type 3 OS=Homo sapiens OX=9606 GN=TGFBR3	TGFBR3	93.498
P35542	Serum amyloid A-4 protein OS=Homo sapiens OX=9606 GN=SAA4	SAA4	14.746	0.906	0.819	0.897	0.762	0.765	0.669	0.826	0.435	1.01	0.703	0.953	0.653	0.848	0.854	0.955	1.185	0.957	0.954	0.9	0.96	1.299	1.118	0.877	0.895	1.109	1.054	0.924	1.274	1.005	1.181	1.183	0.053524	1.378	0.00108086	1.165	0.029681
P17302	Gap junction alpha-1 protein OS=Homo sapiens OX=9606 GN=GJA1	GJA1	43.008
P07738	Bisphosphoglycerate mutase OS=Homo sapiens OX=9606 GN=BPGM	BPGM	30.005	0.924	0.681	0.7	1.102	0.936	1.142	0.941	1.518	0.812	0.674	0.836	1.911	2.026	0.714	0.821	1.09	0.818	0.871	1.92	1.245	0.8	0.73	1.084	1.103	1.04	1.19	0.772	1.123	0.919	1.116	1.299	0.173395	1.047	0.53038	0.806	0.29942
Q15147	"1-phosphatidylinositol 4,5-bisphosphate phosphodiesterase beta-4 OS=Homo sapiens OX=9606 GN=PLCB4"	PLCB4	134.46
P00352	Retinal dehydrogenase 1 OS=Homo sapiens OX=9606 GN=ALDH1A1	ALDH1A1	54.861	2.971	1.052	3.379				0.549	1.438	0.803	0.564	3.79	6.451	3.989					0.962	2.07	1.079	2.79	1.741	2.155	3.164				0.935	0.806	1.012	1.989	0.122125	1.172	0.45204	0.589	0.26618
P04406	Glyceraldehyde-3-phosphate dehydrogenase OS=Homo sapiens OX=9606 GN=GAPDH	GAPDH	36.053	0.772	0.789	0.632	1.05	1.386	1.149	0.84	1.057	0.992	0.945	0.667	0.71	1.178	0.715	0.846	0.972	1.091	1.046	0.977	1.909	0.866	0.614	0.702	2.118	0.892	1.248	0.885	0.941	0.916	1.086	1.052	0.82974	1.068	0.81358	1.016	0.97646
Q15582	Transforming growth factor-beta-induced protein ig-h3 OS=Homo sapiens OX=9606 GN=TGFBI	TGFBI	74.68	0.909	0.924	1.095	1.192	0.979	1.011	1.001	0.896	0.907	1.035	1.216	1.772	0.972	1.127	1.045	1.139	1.103	0.998	1.106	0.891	1.147	1.03	0.924	0.951	0.853	0.972	1.11	1.125	0.945	1.218	1.143	0.082159	1.033	0.5218	0.904	0.20618
P04745	Alpha-amylase 1 OS=Homo sapiens OX=9606 GN=AMY1A	AMY1A	57.767				0.919	0.767	0.895								0.737	1.007	0.787	0.818								0.942	6.073	1.067				0.973	0.7508	3.131	0.33706	3.218	0.32288
Q9Y4D7	Plexin-D1 OS=Homo sapiens OX=9606 GN=PLXND1	PLXND1	212							1.132	0.942	1.117	0.966								1.048	0.984	1.02								1.12	0.971	1.016	0.979	0.7685	0.997	0.97934	1.018	0.73884
P09603	Macrophage colony-stimulating factor 1 OS=Homo sapiens OX=9606 GN=CSF1	CSF1	60.179							1.101	1.325	1.403	0.591								1.449	1.009	1.132								1.119	1.239	1.159	1.083	0.65152	1.061	0.61952	0.98	0.93354
Q15942	Zyxin OS=Homo sapiens OX=9606 GN=ZYX	ZYX	61.277	1.003	1.092	1.516								1.19	0.835	1.373								1.055	1.102	0.96	1.553							0.941	0.7529	0.97	0.85414	1.031	0.85394
Q99633	Pre-mRNA-splicing factor 18 OS=Homo sapiens OX=9606 GN=PRPF18	PRPF18	39.859							1.083	0.992	0.804	0.901								0.926	0.898	1.015								1.029	1.026	1.167	1.001	0.94296	1.137	0.174757	1.135	0.088157
P01040	Cystatin-A OS=Homo sapiens OX=9606 GN=CSTA	CSTA	11.006							1.005	0.88	0.975	0.999								1.233	1.124	1.157								0.956	1.12	1.062	1.214	0.0063031	1.084	0.193719	0.893	0.100975
P12110	Collagen alpha-2(VI) chain OS=Homo sapiens OX=9606 GN=COL6A2	COL6A2	108.58
Q8TBY8	Polyamine-modulated factor 1-binding protein 1 OS=Homo sapiens OX=9606 GN=PMFBP1	PMFBP1	119.08	0.855	1.153	1.13								1.683	1.454	0.627								0.639	0.659	0.95	0.72							1.199	0.75728	0.709	0.048639	0.591	0.164318
P19652	Alpha-1-acid glycoprotein 2 OS=Homo sapiens OX=9606 GN=ORM2	ORM2	23.602	0.678	0.514	0.995	0.69	0.475	0.604	2.615	0.317	0.509	0.626	0.544	0.7	0.832	0.761	1.344	1.133	0.601	0.542	0.563	0.544	2.821	2.725	0.602	1.771	0.74	0.766	1.095	3.987	0.586	1.131	0.943	0.73622	2.022	0.03148	2.145	0.031844
Q8IWT3	Cullin-9 OS=Homo sapiens OX=9606 GN=CUL9	CUL9	281.23				0.981	1.154	0.994								1.044	1.188	1.115	1.017								1.147	0.784	1.046				1.046	0.4787	0.951	0.65978	0.91	0.35784
P20774	Mimecan OS=Homo sapiens OX=9606 GN=OGN	OGN	33.922				1.582	1.268	1.186								1.203	0.821	0.992	1.048								1.025	1.069	0.884				0.755	0.063185	0.738	0.045517	0.977	0.8764
Q9UHV9	Prefoldin subunit 2 OS=Homo sapiens OX=9606 GN=PFDN2	PFDN2	16.648							1.46	1.316	1.185	1.474								1.11	1.094	1.378								1.426	1.232	1.126	0.879	0.192301	0.928	0.40904	1.056	0.61192
P55056	Apolipoprotein C-IV OS=Homo sapiens OX=9606 GN=APOC4	APOC4	14.553	0.928	1.281	1.015	0.653	0.852	0.868	0.332	0.456	1.398	0.653	1.246	1.108	1.137	0.947	1.075	0.768	1.288	1.06	0.555	1.13	1.265	0.875	1.147	0.945	1.025	1.233	0.955	0.892	1.621	0.991	1.223	0.130717	1.298	0.055884	1.062	0.50886
P14543	Nidogen-1 OS=Homo sapiens OX=9606 GN=NID1	NID1	136.38	1.028	0.932	1.422	1.068	1.13	1.03	0.922	1.052	0.975	0.902	1.322	2.193	1.152	1.146	0.957	1.168	1.314	1.25	0.945	1.021	1.109	0.943	0.979	0.973	0.946	1.094	0.901	1.081	0.984	0.992	1.192	0.091644	0.956	0.4219	0.802	0.034742
I3L273	Golgi-associated olfactory signaling regulator OS=Homo sapiens OX=9606 GN=GFY	GFY	56.103	2.109	2.439	1.662								1.876	1.996	2.029								2.195	2.752	1.788	3.933							0.95	0.74814	1.288	0.36044	1.356	0.22292
Q9NQ76	Matrix extracellular phosphoglycoprotein OS=Homo sapiens OX=9606 GN=MEPE	MEPE	58.418	1.364	1.295	1.441								1.222	1.069	1.082								1.259	1.115	1.275	1.084							0.823	0.020443	0.866	0.046522	1.052	0.4444
P69905	Hemoglobin subunit alpha OS=Homo sapiens OX=9606 GN=HBA1	HBA1	15.257	0.542	0.408	0.357	0.398	0.367	0.353	0.895	5.205	0.365	0.451	0.355	0.83	4.411	0.234	0.522	0.706	0.23	0.481	0.66	0.547	0.594	0.955	0.806	1.049	0.366	0.347	0.494	1.049	0.419	0.831	0.961	0.924	0.74	0.67676	0.77	0.76636
Q14435	Polypeptide N-acetylgalactosaminyltransferase 3 OS=Homo sapiens OX=9606 GN=GALNT3	GALNT3	72.609	1.835	1.557	0.872								1.86	2.383	2.239								2.128	1.878	1.918	4.27							1.52	0.124538	1.793	0.115281	1.179	0.67298
Q99941	Cyclic AMP-dependent transcription factor ATF-6 beta OS=Homo sapiens OX=9606 GN=ATF6B	ATF6B	76.708	1.266	0.982	1.197								1.238	1.95	1.212								1.346	1.119	1.083	1.274							1.277	0.26306	1.05	0.59568	0.822	0.27704
P05546	Heparin cofactor 2 OS=Homo sapiens OX=9606 GN=SERPIND1	SERPIND1	57.07	0.943	0.933	0.89	0.982	0.914	1.232	0.932	0.925	1.07	0.793	0.892	0.604	0.919	0.908	1.114	1.25	0.873	0.893	0.894	0.941	1.214	1.086	0.957	1.111	0.914	1.154	1.112	1.051	0.876	1.171	0.966	0.54108	1.107	0.057641	1.146	0.046878
P07900	Heat shock protein HSP 90-alpha OS=Homo sapiens OX=9606 GN=HSP90AA1	HSP90AA1	84.659	0.903	0.692	0.873	0.85	0.919	0.655					0.905	1.789	0.763	0.494	0.544	0.905	0.512				0.815	0.828	0.944	1.185	3.268	0.815	0.521				1.036	0.77264	1.468	0.36734	1.417	0.34222
Q9NZT1	Calmodulin-like protein 5 OS=Homo sapiens OX=9606 GN=CALML5	CALML5	15.892	1.079	1.242	1.199	0.915	1.144	1.272					1.221	1.727	1.245	0.89	0.832	1.553	1.093				1.639	1.401	1.281	1.665	1.094	1.092	0.961				1.071	0.72032	1.143	0.2481	1.067	0.56694
P07333	Macrophage colony-stimulating factor 1 receptor OS=Homo sapiens OX=9606 GN=CSF1R	CSF1R	107.98	1.276	1.113	1.27	1.168	0.945	0.911	1.097	1.278	1.045	1.146	1.17	1.642	1.292	1.073	0.808	0.923	1.076	1.197	1.137	1.059	1.311	1.589	1.281	1.079	0.969	1.158	0.956	1.001	1.062	1.022	1.011	0.9872	1.016	0.88058	1.004	0.9148
P50395	Rab GDP dissociation inhibitor beta OS=Homo sapiens OX=9606 GN=GDI2	GDI2	50.663				1.227	1.121	1.1	0.771	1.126	0.7	0.829				0.706	0.876	1.249	0.851	0.861	1.498	1.076					0.851	1.284	0.935	0.857	0.839	1.292	1.035	0.8459	1.028	0.80644	0.993	0.9739
Q96JF0	"Beta-galactoside alpha-2,6-sialyltransferase 2 OS=Homo sapiens OX=9606 GN=ST6GAL2"	ST6GAL2	60.157
P04275	von Willebrand factor OS=Homo sapiens OX=9606 GN=VWF	VWF	309.26	1.435	0.775	1.128	1.045	0.97	0.514	0.822	1.856	0.659	1.019	1.287	2.79	0.688	0.874	0.779	1.012	0.795	0.823	3.08	1.466	0.908	0.908	0.962	0.9	0.797	1.233	0.673	1.048	1.159	1.039	1.33	0.3403	0.942	0.92978	0.708	0.2591
Q8IZP2	Putative protein FAM10A4 OS=Homo sapiens OX=9606 GN=ST13P4	ST13P4	27.406	1.248	0.914	1.071								0.901	1.677	2.134								0.684	0.899	1.224	1.535							1.457	0.30028	1.007	0.89572	0.691	0.29068
Q96AY4	Tetratricopeptide repeat protein 28 OS=Homo sapiens OX=9606 GN=TTC28	TTC28	270.88				1.003	1.19	1.185								1.049	0.741	1.308	1.008								0.98	1.231	1.44				0.912	0.48782	1.081	0.61302	1.186	0.33534
Q9NS71	Gastrokine-1 OS=Homo sapiens OX=9606 GN=GKN1	GKN1	21.999
P06732	Creatine kinase M-type OS=Homo sapiens OX=9606 GN=CKM	CKM	43.101	1.138	0.963	1.059	0.719	0.927	0.977	0.987	0.94	0.935	0.841	1.263	0.866	1.341	0.672	0.963	0.681	1.251	0.885	0.918	0.806	0.704	1.038	0.958	0.783	0.511	0.503	0.558	2.982	1.009	1.309	1.017	0.9636	1.092	0.7475	1.074	0.77832
O95239	Chromosome-associated kinesin KIF4A OS=Homo sapiens OX=9606 GN=KIF4A	KIF4A	139.88				1.144	1.073	1.103								0.828	1.321	2.234	0.941								1.083	1.227	0.988				1.203	0.66296	0.993	0.88302	0.826	0.67902
P21709	Ephrin type-A receptor 1 OS=Homo sapiens OX=9606 GN=EPHA1	EPHA1	108.13
Q99436	Proteasome subunit beta type-7 OS=Homo sapiens OX=9606 GN=PSMB7	PSMB7	29.965
Q86TY3	Armadillo-like helical domain-containing protein 4 OS=Homo sapiens OX=9606 GN=ARMH4	ARMH4	84.172							0.856	0.872	0.822	0.978								0.924	1.007	0.893								0.763	0.931	0.878	1.067	0.27068	0.972	0.67256	0.911	0.23816
Q8IZP9	Adhesion G-protein coupled receptor G2 OS=Homo sapiens OX=9606 GN=ADGRG2	ADGRG2	111.59

## Sheet: Repeatability
	Pearson's correlation of quantitation
		C1.ZZM_C1	C1.WXM_C1	C1.YCH_C1	C1.LJS_C1	C1.LYF_C1	C1.QJ_C1	C1.QZF_C1	C1.WYM_C1	C1.LDH_C1	C1.WYK_C1	T2.LQF_T2	T2.FDL_T2	T2.PLC_T2	T2.QWX_T2	T2.LSJ_T2	T2.NZQ_T2	T2.ZSL_T2	T2.WJM_T2	T2.LML_T2	T2.XHC_T2	T3.LHB_T3	T3.ZDY_T3	T3.HZH_T3	T3.WQS_T3	T3.QFW_T3	T3.YSC_T3	T3.QWX_T3	T3.ZFL_T3	T3.SFK_T3	T3.TXJ_T3
	C1.ZZM_C1	1	0.57	0.36	0.15	0.28	0.27	0.05	0.19	0.37	0.31	0.38	0.32	0.37	0.01	0.16	-0.02	0	0.23	0.16	0.22	0.35	0.33	0.45	0.23	0.23	0.01	0.25	0.15	0.44	0.23
	C1.WXM_C1	0.57	1	0.48	0.14	0.26	0.19	0.13	0.14	0.61	0.25	0.55	0.12	0.3	0.21	0.05	-0.13	0.28	0.51	0.07	0.17	0.19	0.13	0.5	0.14	0.16	-0.19	0.1	-0.16	0.52	0.07
	C1.YCH_C1	0.36	0.48	1	0.02	0.09	0.07	0.06	0.09	0.3	0.06	0.64	0.16	0.39	0.42	-0.08	-0.05	0.44	0.43	-0.01	-0.1	0.12	0.14	0.26	0.14	-0.05	-0.17	-0.15	-0.3	-0.02	-0.18
	C1.LJS_C1	0.15	0.14	0.02	1	0.62	0.57	0.32	0.17	0.16	0.38	0.1	0.25	-0.01	0.43	0.37	0.55	0.44	0.18	0.57	0.36	-0.02	-0.05	0.47	0	0.37	-0.06	0.18	-0.15	0.13	0.13
	C1.LYF_C1	0.28	0.26	0.09	0.62	1	0.84	0.1	0.05	0.23	0.26	0.16	0.13	0.13	0.52	0.68	0.55	0.71	0.14	0.33	0.46	0.16	0.05	0.32	0.21	0.5	0.1	0.39	-0.17	0.18	0.01
	C1.QJ_C1	0.27	0.19	0.07	0.57	0.84	1	0.2	0.1	0.3	0.19	0.09	0.17	0.15	0.52	0.72	0.51	0.72	0.16	0.14	0.17	0.02	0.01	0.21	0.02	0.52	0.14	0.44	-0.05	0.18	0.16
	C1.QZF_C1	0.05	0.13	0.06	0.32	0.1	0.2	1	0.36	0.32	0.28	0.06	0.13	0.02	0.11	0.2	0.26	-0.1	0.34	0.35	0.29	0.2	0.3	0.11	0.06	0.07	-0.32	0.17	0.4	0.21	0.39
	C1.WYM_C1	0.19	0.14	0.09	0.17	0.05	0.1	0.36	1	0.3	0.3	0.14	0.18	0.4	-0.1	-0.3	-0.07	-0.01	0.29	0.42	0.25	-0.21	-0.22	0.23	0.19	-0.05	-0.07	-0.19	-0.09	0.23	0.11
	C1.LDH_C1	0.37	0.61	0.3	0.16	0.23	0.3	0.32	0.3	1	0.39	0.34	-0.02	0.01	0.34	0.03	-0.08	0.36	0.55	0.15	0.23	-0.03	-0.18	0.23	-0.06	0.33	-0.05	0.19	-0.07	0.59	0.17
	C1.WYK_C1	0.31	0.25	0.06	0.38	0.26	0.19	0.28	0.3	0.39	1	0.05	-0.02	-0.15	0.11	0.08	-0.01	0.09	0.26	0.25	0.46	-0.09	-0.07	0.26	0.07	0.17	0.28	0.12	0.01	0.47	0.08
	T2.LQF_T2	0.38	0.55	0.64	0.1	0.16	0.09	0.06	0.14	0.34	0.05	1	0.4	0.48	0.42	-0.19	-0.07	0.36	0.57	0.2	0.02	0.12	0.08	0.42	0.12	0.04	-0.16	-0.07	-0.25	0.24	-0.05
	T2.FDL_T2	0.32	0.12	0.16	0.25	0.13	0.17	0.13	0.18	-0.02	-0.02	0.4	1	0.23	0.04	-0.09	0.2	-0.04	0.19	0.51	0.14	0.27	0.18	0.29	0.07	0.28	0	0.07	0.17	0.14	0.21
	T2.PLC_T2	0.37	0.3	0.39	-0.01	0.13	0.15	0.02	0.4	0.01	-0.15	0.48	0.23	1	0.08	-0.07	0.11	0.09	0.19	0.19	0.05	0.21	0.28	0.49	0.34	-0.15	-0.26	-0.07	-0.14	-0.09	0.02
	T2.QWX_T2	0.01	0.21	0.42	0.43	0.52	0.52	0.11	-0.1	0.34	0.11	0.42	0.04	0.08	1	0.44	0.36	0.7	0.44	-0.05	-0.09	-0.02	-0.07	0.04	-0.2	0.43	0.05	0.47	-0.33	0.02	-0.18
	T2.LSJ_T2	0.16	0.05	-0.08	0.37	0.68	0.72	0.2	-0.3	0.03	0.08	-0.19	-0.09	-0.07	0.44	1	0.52	0.71	-0.11	-0.07	0.12	0.2	0.27	0.05	0.04	0.49	0.19	0.46	0.37	0.1	0.3
	T2.NZQ_T2	-0.02	-0.13	-0.05	0.55	0.55	0.51	0.26	-0.07	-0.08	-0.01	-0.07	0.2	0.11	0.36	0.52	1	0.41	-0.08	0.32	0.25	0.28	0.3	0.29	0.16	0.33	-0.04	0.24	0.18	-0.08	0.34
	T2.ZSL_T2	0	0.28	0.44	0.44	0.71	0.72	-0.1	-0.01	0.36	0.09	0.36	-0.04	0.09	0.7	0.71	0.41	1	0.48	-0.05	-0.02	-0.1	-0.16	0.07	-0.01	0.42	0.1	0.29	-0.44	0.09	-0.3
	T2.WJM_T2	0.23	0.51	0.43	0.18	0.14	0.16	0.34	0.29	0.55	0.26	0.57	0.19	0.19	0.44	-0.11	-0.08	0.48	1	0.27	0.21	-0.13	-0.25	0.26	-0.07	0.09	-0.11	-0.07	-0.11	0.42	0.06
	T2.LML_T2	0.16	0.07	-0.01	0.57	0.33	0.14	0.35	0.42	0.15	0.25	0.2	0.51	0.19	-0.05	-0.07	0.32	-0.05	0.27	1	0.52	0.1	0.03	0.54	0.21	0.1	-0.09	-0.17	0.17	0.23	0.29
	T2.XHC_T2	0.22	0.17	-0.1	0.36	0.46	0.17	0.29	0.25	0.23	0.46	0.02	0.14	0.05	-0.09	0.12	0.25	-0.02	0.21	0.52	1	0.21	0.19	0.37	0.31	0.15	0.04	-0.03	0.14	0.37	0.17
	T3.LHB_T3	0.35	0.19	0.12	-0.02	0.16	0.02	0.2	-0.21	-0.03	-0.09	0.12	0.27	0.21	-0.02	0.2	0.28	-0.1	-0.13	0.1	0.21	1	0.71	0.3	0.43	0.24	-0.13	0.2	0.48	0.09	0.38
	T3.ZDY_T3	0.33	0.13	0.14	-0.05	0.05	0.01	0.3	-0.22	-0.18	-0.07	0.08	0.18	0.28	-0.07	0.27	0.3	-0.16	-0.25	0.03	0.19	0.71	1	0.29	0.42	0.14	-0.17	0.18	0.5	-0.1	0.33
	T3.HZH_T3	0.45	0.5	0.26	0.47	0.32	0.21	0.11	0.23	0.23	0.26	0.42	0.29	0.49	0.04	0.05	0.29	0.07	0.26	0.54	0.37	0.3	0.29	1	0.31	0.01	-0.23	-0.09	-0.02	0.24	0.24
	T3.WQS_T3	0.23	0.14	0.14	0	0.21	0.02	0.06	0.19	-0.06	0.07	0.12	0.07	0.34	-0.2	0.04	0.16	-0.01	-0.07	0.21	0.31	0.43	0.42	0.31	1	-0.12	0.11	-0.08	0.02	-0.04	0.02
	T3.QFW_T3	0.23	0.16	-0.05	0.37	0.5	0.52	0.07	-0.05	0.33	0.17	0.04	0.28	-0.15	0.43	0.49	0.33	0.42	0.09	0.1	0.15	0.24	0.14	0.01	-0.12	1	0.28	0.56	0.13	0.39	0.16
	T3.YSC_T3	0.01	-0.19	-0.17	-0.06	0.1	0.14	-0.32	-0.07	-0.05	0.28	-0.16	0	-0.26	0.05	0.19	-0.04	0.1	-0.11	-0.09	0.04	-0.13	-0.17	-0.23	0.11	0.28	1	0.33	-0.01	0.18	-0.09
	T3.QWX_T3	0.25	0.1	-0.15	0.18	0.39	0.44	0.17	-0.19	0.19	0.12	-0.07	0.07	-0.07	0.47	0.46	0.24	0.29	-0.07	-0.17	-0.03	0.2	0.18	-0.09	-0.08	0.56	0.33	1	0.28	0.28	0.32
	T3.ZFL_T3	0.15	-0.16	-0.3	-0.15	-0.17	-0.05	0.4	-0.09	-0.07	0.01	-0.25	0.17	-0.14	-0.33	0.37	0.18	-0.44	-0.11	0.17	0.14	0.48	0.5	-0.02	0.02	0.13	-0.01	0.28	1	0.17	0.49
	T3.SFK_T3	0.44	0.52	-0.02	0.13	0.18	0.18	0.21	0.23	0.59	0.47	0.24	0.14	-0.09	0.02	0.1	-0.08	0.09	0.42	0.23	0.37	0.09	-0.1	0.24	-0.04	0.39	0.18	0.28	0.17	1	0.38
	T3.TXJ_T3	0.23	0.07	-0.18	0.13	0.01	0.16	0.39	0.11	0.17	0.08	-0.05	0.21	0.02	-0.18	0.3	0.34	-0.3	0.06	0.29	0.17	0.38	0.33	0.24	0.02	0.16	-0.09	0.32	0.49	0.38	1
